# Supplementary material for: Preclinical Evaluation of Novel Positron Emission Tomography (PET) Probes for Imaging Leucine-Rich Repeat Kinase 2 (LRRK2)
Source: J Med Chem. 2024 Feb 2;67(4):2559–69. doi: 10.1021/acs.jmedchem.3c01687 (PMC10895652; doi:10.1021/acs.jmedchem.3c01687)
Supplement: Supplementary file 2 — jm3c01687_si_002.csv [file jm3c01687_si_002.csv]

Compound ID	smiles	WT IC50 (nM)	G2019S IC50 (nM)	WCA IC50 (nM)	LogD	CNS PET MPO	RRCK Papp AB	MDR1 BA/AB	MW	tPSA	pKa
3	N#CC1=CC=CC(=C1)C1=CNC2=C1C(=NC=N2)N1CCOCC1	3	14	53	--	--	26.68	1.08	305.3	73.01	--
4	FC1=C(C=CC=C1C#N)C1=CNC2=C1C(=NC=N2)N1CCOCC1	3.58	6.95	20	2.072	4.6	29.18	1.1	323.3	77.83	5.61
