# Supplementary material for: Preclinical Evaluation of Novel Positron Emission Tomography (PET) Probes for Imaging Leucine-Rich Repeat Kinase 2 (LRRK2)
Source: J Med Chem. 2024 Feb 2;67(4):2559–69. doi: 10.1021/acs.jmedchem.3c01687 (PMC10895652; doi:10.1021/acs.jmedchem.3c01687)
Supplement: Supplementary file 3 — jm3c01687_si_003.pdb [file jm3c01687_si_003.pdb]

MODEL        1
HETATM    1  C   UNL     1      -2.264  24.289  16.234  1.00  0.00           C
HETATM    2  N   UNL     1      -3.603  24.555  15.694  1.00  0.00           N
HETATM    3  C   UNL     1      -3.921  25.572  14.955  1.00  0.00           C
HETATM    4  N   UNL     1      -2.960  26.561  14.603  1.00  0.00           N
HETATM    5  C   UNL     1      -1.652  26.424  15.102  1.00  0.00           C
HETATM    6  C   UNL     1      -1.278  25.380  15.892  1.00  0.00           C
HETATM    7  C   UNL     1       0.073  25.572  16.199  1.00  0.00           C
HETATM    8  N   UNL     1      -0.637  27.266  14.878  1.00  0.00           N
HETATM    9  C   UNL     1       0.425  26.758  15.537  1.00  0.00           C
HETATM   10  H   UNL     1      -0.660  28.141  14.311  1.00  0.00           H
HETATM   11  C   UNL     1       0.971  24.710  17.043  1.00  0.00           C
HETATM   12  C   UNL     1       1.307  25.106  18.353  1.00  0.00           C
HETATM   13  C   UNL     1       2.139  24.328  19.151  1.00  0.00           C
HETATM   14  C   UNL     1       2.657  23.133  18.668  1.00  0.00           C
HETATM   15  C   UNL     1       2.354  22.692  17.374  1.00  0.00           C
HETATM   16  C   UNL     1       1.513  23.491  16.555  1.00  0.00           C
HETATM   17  F   UNL     1       1.205  23.072  15.306  1.00  0.00           F
HETATM   18  C   UNL     1       2.971  21.368  16.949  1.00  0.00           C
HETATM   19  N   UNL     1       3.107  20.399  18.034  1.00  0.00           N
HETATM   20  H   UNL     1       3.218  20.924  18.931  1.00  0.00           H
HETATM   21  H   UNL     1       2.216  19.854  18.109  1.00  0.00           H
HETATM   22  N   UNL     1      -1.760  22.975  15.791  1.00  0.00           N
HETATM   23  C   UNL     1      -1.669  22.035  16.920  1.00  0.00           C
HETATM   24  C   UNL     1      -1.056  20.719  16.425  1.00  0.00           C
HETATM   25  O   UNL     1      -1.848  20.160  15.392  1.00  0.00           O
HETATM   26  C   UNL     1      -1.889  21.046  14.289  1.00  0.00           C
HETATM   27  C   UNL     1      -2.539  22.376  14.690  1.00  0.00           C
ENDMDL
CONECT    1    2    6   22
CONECT    3    4    2
CONECT    5    4    8    6
CONECT    6    5    1    7
CONECT    7    9    6   11
CONECT    9    8    7
CONECT   11   16   12    7
CONECT   12   13   11
CONECT   13   12   14
CONECT   14   13   15
CONECT   15   18   16   14
CONECT   16   11   17   15
CONECT   18   19   15
CONECT   23   22   24
CONECT   24   25   23
CONECT   26   25   27
CONECT   27   26   22
CONECT   17   16
CONECT   10    8
CONECT   20   19
CONECT   21   19
CONECT    2    3    1
CONECT    4    3    5
CONECT    8    5    9   10
CONECT   19   21   18   20
CONECT   22    1   23   27
CONECT   25   26   24
MODEL        2
ATOM      1  N   GLY A   9      15.314  37.573  37.868  1.00110.60           N
ATOM      2  CA  GLY A   9      14.896  38.412  36.752  1.00109.21           C
ATOM      3  C   GLY A   9      14.583  37.655  35.475  1.00111.17           C
ATOM      4  O   GLY A   9      15.185  36.610  35.206  1.00110.30           O
ATOM      5  HA2 GLY A   9      15.698  39.119  36.540  1.00  0.00           H
ATOM      6  HA3 GLY A   9      14.009  38.971  37.051  1.00  0.00           H
ATOM      7  H1  GLY A   9      15.502  38.152  38.674  1.00  0.00           H
ATOM      8  H2  GLY A   9      14.579  36.917  38.089  1.00  0.00           H
ATOM      9  H3  GLY A   9      16.151  37.068  37.614  1.00  0.00           H
ATOM     10  N   LEU A  10      13.637  38.189  34.669  1.00106.65           N
ATOM     11  CA  LEU A  10      13.222  37.600  33.386  1.00104.47           C
ATOM     12  C   LEU A  10      13.352  38.601  32.220  1.00107.13           C
ATOM     13  O   LEU A  10      12.541  39.529  32.120  1.00106.56           O
ATOM     14  CB  LEU A  10      11.787  37.036  33.452  1.00103.36           C
ATOM     15  CG  LEU A  10      11.524  35.919  34.452  1.00108.75           C
ATOM     16  CD1 LEU A  10      10.073  35.868  34.826  1.00108.44           C
ATOM     17  CD2 LEU A  10      11.991  34.572  33.929  1.00110.67           C
ATOM     18  H   LEU A  10      13.188  39.044  34.966  1.00  0.00           H
ATOM     19  HA  LEU A  10      13.892  36.766  33.177  1.00  0.00           H
ATOM     20  HB2 LEU A  10      11.539  36.654  32.462  1.00  0.00           H
ATOM     21  HB3 LEU A  10      11.109  37.859  33.678  1.00  0.00           H
ATOM     22  HG  LEU A  10      12.093  36.140  35.355  1.00  0.00           H
ATOM     23 HD11 LEU A  10       9.759  36.843  35.198  1.00  0.00           H
ATOM     24 HD12 LEU A  10       9.481  35.606  33.949  1.00  0.00           H
ATOM     25 HD13 LEU A  10       9.924  35.117  35.602  1.00  0.00           H
ATOM     26 HD21 LEU A  10      13.046  34.631  33.663  1.00  0.00           H
ATOM     27 HD22 LEU A  10      11.409  34.303  33.047  1.00  0.00           H
ATOM     28 HD23 LEU A  10      11.852  33.815  34.701  1.00  0.00           H
ATOM     29  N   PRO A  11      14.358  38.435  31.325  1.00102.71           N
ATOM     30  CA  PRO A  11      14.504  39.382  30.204  1.00101.66           C
ATOM     31  C   PRO A  11      13.429  39.214  29.125  1.00101.38           C
ATOM     32  O   PRO A  11      12.870  40.212  28.660  1.00100.77           O
ATOM     33  CB  PRO A  11      15.920  39.101  29.669  1.00104.02           C
ATOM     34  CG  PRO A  11      16.544  38.124  30.635  1.00109.44           C
ATOM     35  CD  PRO A  11      15.415  37.406  31.291  1.00104.29           C
ATOM     36  HA  PRO A  11      14.465  40.400  30.591  1.00  0.00           H
ATOM     37  HB2 PRO A  11      15.868  38.666  28.671  1.00  0.00           H
ATOM     38  HB3 PRO A  11      16.500  40.024  29.644  1.00  0.00           H
ATOM     39  HG2 PRO A  11      17.136  38.656  31.380  1.00  0.00           H
ATOM     40  HG3 PRO A  11      17.173  37.416  30.095  1.00  0.00           H
ATOM     41  HD2 PRO A  11      15.104  36.542  30.704  1.00  0.00           H
ATOM     42  HD3 PRO A  11      15.689  37.104  32.302  1.00  0.00           H
ATOM     43  N   GLY A  12      13.129  37.960  28.775  1.00 94.63           N
ATOM     44  CA  GLY A  12      12.138  37.600  27.763  1.00 91.68           C
ATOM     45  C   GLY A  12      10.677  37.739  28.158  1.00 92.75           C
ATOM     46  O   GLY A  12       9.797  37.466  27.333  1.00 91.19           O
ATOM     47  H   GLY A  12      13.620  37.211  29.241  1.00  0.00           H
ATOM     48  HA2 GLY A  12      12.307  38.236  26.894  1.00  0.00           H
ATOM     49  HA3 GLY A  12      12.314  36.566  27.467  1.00  0.00           H
ATOM     50  N   MET A  13      10.396  38.155  29.417  1.00 88.13           N
ATOM     51  CA  MET A  13       9.030  38.344  29.925  1.00 86.40           C
ATOM     52  C   MET A  13       8.680  39.823  30.124  1.00 86.44           C
ATOM     53  O   MET A  13       7.735  40.150  30.847  1.00 86.09           O
ATOM     54  CB  MET A  13       8.771  37.510  31.200  1.00 89.72           C
ATOM     55  CG  MET A  13       8.847  36.005  30.978  1.00 92.96           C
ATOM     56  SD  MET A  13       7.777  35.367  29.653  1.00 95.51           S
ATOM     57  CE  MET A  13       6.316  35.073  30.545  1.00 92.39           C
ATOM     58  H   MET A  13      11.168  38.346  30.040  1.00  0.00           H
ATOM     59  HA  MET A  13       8.355  37.963  29.159  1.00  0.00           H
ATOM     60  HB2 MET A  13       7.776  37.752  31.572  1.00  0.00           H
ATOM     61  HB3 MET A  13       9.505  37.790  31.956  1.00  0.00           H
ATOM     62  HG2 MET A  13       8.564  35.512  31.908  1.00  0.00           H
ATOM     63  HG3 MET A  13       9.879  35.741  30.747  1.00  0.00           H
ATOM     64  HE1 MET A  13       5.554  34.677  29.874  1.00  0.00           H
ATOM     65  HE2 MET A  13       6.513  34.351  31.337  1.00  0.00           H
ATOM     66  HE3 MET A  13       5.964  36.007  30.984  1.00  0.00           H
ATOM     67  N   GLN A  14       9.434  40.710  29.445  1.00 80.08           N
ATOM     68  CA  GLN A  14       9.277  42.169  29.457  1.00 79.03           C
ATOM     69  C   GLN A  14       7.888  42.569  28.932  1.00 76.08           C
ATOM     70  O   GLN A  14       7.229  43.427  29.526  1.00 74.91           O
ATOM     71  CB  GLN A  14      10.368  42.805  28.576  1.00 81.08           C
ATOM     72  CG  GLN A  14      11.085  43.984  29.212  1.00105.13           C
ATOM     73  CD  GLN A  14      12.187  44.512  28.321  1.00130.10           C
ATOM     74  OE1 GLN A  14      12.093  45.612  27.761  1.00127.25           O
ATOM     75  NE2 GLN A  14      13.261  43.742  28.171  1.00122.46           N
ATOM     76  H   GLN A  14      10.178  40.335  28.874  1.00  0.00           H
ATOM     77  HA  GLN A  14       9.389  42.531  30.479  1.00  0.00           H
ATOM     78  HB2 GLN A  14       9.902  43.148  27.652  1.00  0.00           H
ATOM     79  HB3 GLN A  14      11.106  42.041  28.330  1.00  0.00           H
ATOM     80  HG2 GLN A  14      11.519  43.665  30.160  1.00  0.00           H
ATOM     81  HG3 GLN A  14      10.365  44.781  29.400  1.00  0.00           H
ATOM     82 HE21 GLN A  14      13.312  42.849  28.641  1.00  0.00           H
ATOM     83 HE22 GLN A  14      14.026  44.050  27.587  1.00  0.00           H
ATOM     84  N   ASN A  15       7.441  41.912  27.834  1.00 67.33           N
ATOM     85  CA  ASN A  15       6.156  42.173  27.180  1.00 65.13           C
ATOM     86  C   ASN A  15       5.005  41.235  27.625  1.00 64.49           C
ATOM     87  O   ASN A  15       3.963  41.214  26.959  1.00 62.05           O
ATOM     88  CB  ASN A  15       6.317  42.160  25.648  1.00 66.04           C
ATOM     89  CG  ASN A  15       7.244  43.230  25.123  1.00 99.01           C
ATOM     90  OD1 ASN A  15       8.382  42.954  24.728  1.00 96.73           O
ATOM     91  ND2 ASN A  15       6.782  44.478  25.113  1.00 91.83           N
ATOM     92  H   ASN A  15       8.033  41.195  27.440  1.00  0.00           H
ATOM     93  HA  ASN A  15       5.862  43.185  27.457  1.00  0.00           H
ATOM     94  HB2 ASN A  15       6.712  41.188  25.352  1.00  0.00           H
ATOM     95  HB3 ASN A  15       5.336  42.292  25.192  1.00  0.00           H
ATOM     96 HD21 ASN A  15       5.848  44.674  25.445  1.00  0.00           H
ATOM     97 HD22 ASN A  15       7.365  45.230  24.774  1.00  0.00           H
ATOM     98  N   LEU A  16       5.177  40.495  28.760  1.00 59.25           N
ATOM     99  CA  LEU A  16       4.143  39.595  29.296  1.00 57.74           C
ATOM    100  C   LEU A  16       2.907  40.404  29.676  1.00 58.64           C
ATOM    101  O   LEU A  16       3.000  41.377  30.431  1.00 60.02           O
ATOM    102  CB  LEU A  16       4.663  38.752  30.486  1.00 58.89           C
ATOM    103  CG  LEU A  16       3.640  37.953  31.319  1.00 64.42           C
ATOM    104  CD1 LEU A  16       3.063  36.768  30.535  1.00 63.38           C
ATOM    105  CD2 LEU A  16       4.267  37.462  32.614  1.00 68.57           C
ATOM    106  H   LEU A  16       6.055  40.569  29.255  1.00  0.00           H
ATOM    107  HA  LEU A  16       3.858  38.906  28.501  1.00  0.00           H
ATOM    108  HB2 LEU A  16       5.171  39.435  31.167  1.00  0.00           H
ATOM    109  HB3 LEU A  16       5.403  38.050  30.101  1.00  0.00           H
ATOM    110  HG  LEU A  16       2.818  38.621  31.574  1.00  0.00           H
ATOM    111 HD21 LEU A  16       4.675  38.309  33.165  1.00  0.00           H
ATOM    112 HD22 LEU A  16       3.508  36.966  33.220  1.00  0.00           H
ATOM    113 HD23 LEU A  16       5.067  36.758  32.386  1.00  0.00           H
ATOM    114 HD11 LEU A  16       2.616  37.128  29.609  1.00  0.00           H
ATOM    115 HD12 LEU A  16       3.861  36.063  30.303  1.00  0.00           H
ATOM    116 HD13 LEU A  16       2.302  36.270  31.136  1.00  0.00           H
ATOM    117  N   LYS A  17       1.765  40.038  29.098  1.00 51.46           N
ATOM    118  CA  LYS A  17       0.510  40.752  29.339  1.00 50.50           C
ATOM    119  C   LYS A  17      -0.335  40.056  30.418  1.00 52.68           C
ATOM    120  O   LYS A  17       0.070  39.009  30.946  1.00 51.70           O
ATOM    121  CB  LYS A  17      -0.266  40.928  28.021  1.00 51.65           C
ATOM    122  CG  LYS A  17       0.462  41.764  26.973  1.00 69.39           C
ATOM    123  CD  LYS A  17       0.210  41.216  25.573  1.00 80.47           C
ATOM    124  CE  LYS A  17       1.083  41.879  24.535  1.00 96.93           C
ATOM    125  NZ  LYS A  17       1.012  41.184  23.222  1.00105.59           N
ATOM    126  H   LYS A  17       1.764  39.244  28.474  1.00  0.00           H
ATOM    127  HA  LYS A  17       0.762  41.746  29.708  1.00  0.00           H
ATOM    128  HB2 LYS A  17      -0.453  39.940  27.600  1.00  0.00           H
ATOM    129  HB3 LYS A  17      -1.223  41.401  28.240  1.00  0.00           H
ATOM    130  HG2 LYS A  17       1.532  41.741  27.178  1.00  0.00           H
ATOM    131  HG3 LYS A  17       0.108  42.794  27.025  1.00  0.00           H
ATOM    132  HD2 LYS A  17       0.416  40.146  25.573  1.00  0.00           H
ATOM    133  HD3 LYS A  17      -0.836  41.376  25.312  1.00  0.00           H
ATOM    134  HE2 LYS A  17       0.754  42.910  24.406  1.00  0.00           H
ATOM    135  HE3 LYS A  17       2.116  41.876  24.884  1.00  0.00           H
ATOM    136  HZ1 LYS A  17       1.608  41.657  22.558  1.00  0.00           H
ATOM    137  HZ2 LYS A  17       0.059  41.195  22.887  1.00  0.00           H
ATOM    138  HZ3 LYS A  17       1.320  40.228  23.330  1.00  0.00           H
ATOM    139  N   ALA A  18      -1.504  40.630  30.736  1.00 48.30           N
ATOM    140  CA  ALA A  18      -2.401  40.095  31.761  1.00 49.79           C
ATOM    141  C   ALA A  18      -3.866  40.083  31.283  1.00 55.99           C
ATOM    142  O   ALA A  18      -4.207  40.776  30.314  1.00 55.13           O
ATOM    143  CB  ALA A  18      -2.281  40.940  33.042  1.00 52.30           C
ATOM    144  H   ALA A  18      -1.778  41.470  30.246  1.00  0.00           H
ATOM    145  HA  ALA A  18      -2.100  39.072  31.988  1.00  0.00           H
ATOM    146  HB1 ALA A  18      -2.949  40.541  33.805  1.00  0.00           H
ATOM    147  HB2 ALA A  18      -2.555  41.972  32.823  1.00  0.00           H
ATOM    148  HB3 ALA A  18      -1.254  40.906  33.405  1.00  0.00           H
ATOM    149  N   ASP A  19      -4.733  39.313  32.010  1.00 53.44           N
ATOM    150  CA  ASP A  19      -6.183  39.182  31.813  1.00 52.43           C
ATOM    151  C   ASP A  19      -6.520  38.802  30.350  1.00 51.85           C
ATOM    152  O   ASP A  19      -7.064  39.633  29.616  1.00 51.14           O
ATOM    153  CB  ASP A  19      -6.899  40.481  32.246  1.00 55.96           C
ATOM    154  CG  ASP A  19      -6.557  40.989  33.652  1.00 68.45           C
ATOM    155  OD1 ASP A  19      -6.130  40.168  34.498  1.00 69.27           O
ATOM    156  OD2 ASP A  19      -6.739  42.202  33.908  1.00 72.02           O
ATOM    157  H   ASP A  19      -4.332  38.776  32.765  1.00  0.00           H
ATOM    158  HA  ASP A  19      -6.536  38.376  32.457  1.00  0.00           H
ATOM    159  HB2 ASP A  19      -6.635  41.263  31.534  1.00  0.00           H
ATOM    160  HB3 ASP A  19      -7.975  40.315  32.192  1.00  0.00           H
ATOM    161  N   PRO A  20      -6.171  37.580  29.894  1.00 46.38           N
ATOM    162  CA  PRO A  20      -6.426  37.236  28.479  1.00 44.78           C
ATOM    163  C   PRO A  20      -7.898  37.054  28.126  1.00 52.23           C
ATOM    164  O   PRO A  20      -8.251  37.285  26.970  1.00 51.59           O
ATOM    165  CB  PRO A  20      -5.631  35.943  28.267  1.00 45.07           C
ATOM    166  CG  PRO A  20      -5.564  35.315  29.620  1.00 50.44           C
ATOM    167  CD  PRO A  20      -5.520  36.459  30.613  1.00 47.65           C
ATOM    168  HA  PRO A  20      -6.005  38.017  27.845  1.00  0.00           H
ATOM    169  HB2 PRO A  20      -4.630  36.163  27.895  1.00  0.00           H
ATOM    170  HB3 PRO A  20      -6.156  35.287  27.572  1.00  0.00           H
ATOM    171  HG2 PRO A  20      -6.445  34.697  29.794  1.00  0.00           H
ATOM    172  HG3 PRO A  20      -4.661  34.711  29.707  1.00  0.00           H
ATOM    173  HD2 PRO A  20      -6.071  36.207  31.519  1.00  0.00           H
ATOM    174  HD3 PRO A  20      -4.488  36.712  30.855  1.00  0.00           H
ATOM    175  N   GLU A  21      -8.753  36.648  29.103  1.00 51.95           N
ATOM    176  CA  GLU A  21     -10.187  36.454  28.858  1.00 53.46           C
ATOM    177  C   GLU A  21     -10.929  37.787  28.622  1.00 58.79           C
ATOM    178  O   GLU A  21     -12.110  37.777  28.260  1.00 60.54           O
ATOM    179  CB  GLU A  21     -10.858  35.595  29.940  1.00 55.90           C
ATOM    180  CG  GLU A  21     -10.539  34.116  29.820  1.00 65.56           C
ATOM    181  CD  GLU A  21     -11.390  33.155  30.634  1.00 89.43           C
ATOM    182  OE1 GLU A  21     -11.550  31.993  30.194  1.00 85.06           O
ATOM    183  OE2 GLU A  21     -11.882  33.551  31.716  1.00 84.67           O
ATOM    184  H   GLU A  21      -8.388  36.474  30.029  1.00  0.00           H
ATOM    185  HA  GLU A  21     -10.265  35.891  27.928  1.00  0.00           H
ATOM    186  HB2 GLU A  21     -11.938  35.723  29.862  1.00  0.00           H
ATOM    187  HB3 GLU A  21     -10.533  35.946  30.919  1.00  0.00           H
ATOM    188  HG2 GLU A  21     -10.647  33.841  28.771  1.00  0.00           H
ATOM    189  HG3 GLU A  21      -9.497  33.970  30.104  1.00  0.00           H
ATOM    190  N   GLU A  22     -10.210  38.926  28.752  1.00 53.72           N
ATOM    191  CA  GLU A  22     -10.739  40.261  28.451  1.00 53.79           C
ATOM    192  C   GLU A  22     -10.627  40.550  26.935  1.00 54.41           C
ATOM    193  O   GLU A  22     -11.331  41.434  26.435  1.00 53.99           O
ATOM    194  CB  GLU A  22     -10.001  41.350  29.255  1.00 56.27           C
ATOM    195  CG  GLU A  22     -10.420  41.407  30.719  1.00 73.31           C
ATOM    196  CD  GLU A  22      -9.794  42.487  31.584  1.00103.95           C
ATOM    197  OE1 GLU A  22      -9.372  43.536  31.044  1.00102.93           O
ATOM    198  OE2 GLU A  22      -9.759  42.292  32.821  1.00102.31           O
ATOM    199  H   GLU A  22      -9.256  38.853  29.074  1.00  0.00           H
ATOM    200  HA  GLU A  22     -11.793  40.284  28.728  1.00  0.00           H
ATOM    201  HB2 GLU A  22     -10.209  42.318  28.798  1.00  0.00           H
ATOM    202  HB3 GLU A  22      -8.929  41.159  29.203  1.00  0.00           H
ATOM    203  HG2 GLU A  22     -10.172  40.445  31.167  1.00  0.00           H
ATOM    204  HG3 GLU A  22     -11.503  41.529  30.756  1.00  0.00           H
ATOM    205  N   LEU A  23      -9.740  39.819  26.219  1.00 48.05           N
ATOM    206  CA  LEU A  23      -9.528  40.040  24.786  1.00 47.97           C
ATOM    207  C   LEU A  23      -9.759  38.794  23.942  1.00 49.17           C
ATOM    208  O   LEU A  23      -9.869  38.893  22.717  1.00 49.13           O
ATOM    209  CB  LEU A  23      -8.105  40.589  24.516  1.00 47.99           C
ATOM    210  CG  LEU A  23      -7.786  42.031  24.946  1.00 54.93           C
ATOM    211  CD1 LEU A  23      -6.389  42.425  24.485  1.00 55.38           C
ATOM    212  CD2 LEU A  23      -8.790  43.038  24.384  1.00 58.71           C
ATOM    213  H   LEU A  23      -9.208  39.099  26.687  1.00  0.00           H
ATOM    214  HA  LEU A  23     -10.241  40.797  24.460  1.00  0.00           H
ATOM    215  HB2 LEU A  23      -7.934  40.528  23.441  1.00  0.00           H
ATOM    216  HB3 LEU A  23      -7.392  39.927  25.007  1.00  0.00           H
ATOM    217  HG  LEU A  23      -7.818  42.082  26.034  1.00  0.00           H
ATOM    218 HD11 LEU A  23      -5.662  41.715  24.879  1.00  0.00           H
ATOM    219 HD12 LEU A  23      -6.155  43.425  24.850  1.00  0.00           H
ATOM    220 HD13 LEU A  23      -6.350  42.418  23.396  1.00  0.00           H
ATOM    221 HD21 LEU A  23      -9.796  42.768  24.706  1.00  0.00           H
ATOM    222 HD22 LEU A  23      -8.743  43.028  23.295  1.00  0.00           H
ATOM    223 HD23 LEU A  23      -8.547  44.036  24.749  1.00  0.00           H
ATOM    224  N   PHE A  24      -9.810  37.621  24.588  1.00 43.52           N
ATOM    225  CA  PHE A  24      -9.965  36.346  23.885  1.00 41.03           C
ATOM    226  C   PHE A  24     -11.007  35.464  24.546  1.00 47.88           C
ATOM    227  O   PHE A  24     -11.210  35.539  25.762  1.00 47.11           O
ATOM    228  CB  PHE A  24      -8.617  35.594  23.809  1.00 40.55           C
ATOM    229  CG  PHE A  24      -7.535  36.358  23.076  1.00 40.53           C
ATOM    230  CD1 PHE A  24      -7.428  36.288  21.692  1.00 41.63           C
ATOM    231  CD2 PHE A  24      -6.662  37.199  23.767  1.00 43.22           C
ATOM    232  CE1 PHE A  24      -6.467  37.049  21.006  1.00 43.00           C
ATOM    233  CE2 PHE A  24      -5.685  37.939  23.083  1.00 45.85           C
ATOM    234  CZ  PHE A  24      -5.585  37.848  21.709  1.00 43.11           C
ATOM    235  H   PHE A  24      -9.739  37.616  25.595  1.00  0.00           H
ATOM    236  HA  PHE A  24     -10.294  36.557  22.868  1.00  0.00           H
ATOM    237  HB2 PHE A  24      -8.273  35.400  24.825  1.00  0.00           H
ATOM    238  HB3 PHE A  24      -8.776  34.641  23.305  1.00  0.00           H
ATOM    239  HD1 PHE A  24      -8.091  35.641  21.137  1.00  0.00           H
ATOM    240  HD2 PHE A  24      -6.739  37.282  24.841  1.00  0.00           H
ATOM    241  HE1 PHE A  24      -6.417  37.010  19.928  1.00  0.00           H
ATOM    242  HE2 PHE A  24      -5.011  38.580  23.632  1.00  0.00           H
ATOM    243  HZ  PHE A  24      -4.819  38.400  21.185  1.00  0.00           H
ATOM    244  N   THR A  25     -11.639  34.599  23.736  1.00 44.55           N
ATOM    245  CA  THR A  25     -12.601  33.590  24.181  1.00 45.35           C
ATOM    246  C   THR A  25     -11.909  32.242  23.910  1.00 50.28           C
ATOM    247  O   THR A  25     -11.456  32.002  22.787  1.00 47.45           O
ATOM    248  CB  THR A  25     -13.919  33.728  23.401  1.00 52.16           C
ATOM    249  OG1 THR A  25     -14.456  35.018  23.645  1.00 53.99           O
ATOM    250  CG2 THR A  25     -14.959  32.673  23.788  1.00 50.26           C
ATOM    251  H   THR A  25     -11.436  34.648  22.748  1.00  0.00           H
ATOM    252  HA  THR A  25     -12.789  33.702  25.249  1.00  0.00           H
ATOM    253  HB  THR A  25     -13.706  33.634  22.336  1.00  0.00           H
ATOM    254  HG1 THR A  25     -14.076  35.646  23.026  1.00  0.00           H
ATOM    255 HG21 THR A  25     -15.866  32.824  23.203  1.00  0.00           H
ATOM    256 HG22 THR A  25     -14.559  31.679  23.588  1.00  0.00           H
ATOM    257 HG23 THR A  25     -15.192  32.764  24.849  1.00  0.00           H
ATOM    258  N   LYS A  26     -11.791  31.391  24.940  1.00 49.31           N
ATOM    259  CA  LYS A  26     -11.168  30.077  24.831  1.00 49.31           C
ATOM    260  C   LYS A  26     -12.223  29.050  24.393  1.00 54.20           C
ATOM    261  O   LYS A  26     -13.297  29.006  24.972  1.00 53.36           O
ATOM    262  CB  LYS A  26     -10.553  29.660  26.181  1.00 52.72           C
ATOM    263  CG  LYS A  26      -9.711  28.383  26.119  1.00 60.87           C
ATOM    264  CD  LYS A  26      -9.166  28.030  27.495  1.00 71.30           C
ATOM    265  CE  LYS A  26      -9.563  26.655  27.975  1.00 81.60           C
ATOM    266  NZ  LYS A  26     -10.929  26.643  28.571  1.00 93.29           N
ATOM    267  H   LYS A  26     -12.153  31.675  25.839  1.00  0.00           H
ATOM    268  HA  LYS A  26     -10.380  30.119  24.079  1.00  0.00           H
ATOM    269  HB2 LYS A  26     -11.364  29.500  26.891  1.00  0.00           H
ATOM    270  HB3 LYS A  26      -9.926  30.474  26.545  1.00  0.00           H
ATOM    271  HG2 LYS A  26     -10.332  27.563  25.759  1.00  0.00           H
ATOM    272  HG3 LYS A  26      -8.879  28.534  25.431  1.00  0.00           H
ATOM    273  HD2 LYS A  26      -8.078  28.079  27.456  1.00  0.00           H
ATOM    274  HD3 LYS A  26      -9.524  28.768  28.213  1.00  0.00           H
ATOM    275  HE2 LYS A  26      -9.543  25.968  27.129  1.00  0.00           H
ATOM    276  HE3 LYS A  26      -8.846  26.319  28.724  1.00  0.00           H
ATOM    277  HZ1 LYS A  26     -11.155  25.708  28.878  1.00  0.00           H
ATOM    278  HZ2 LYS A  26     -10.957  27.272  29.360  1.00  0.00           H
ATOM    279  HZ3 LYS A  26     -11.601  26.941  27.879  1.00  0.00           H
ATOM    280  N   LEU A  27     -11.902  28.221  23.382  1.00 52.18           N
ATOM    281  CA  LEU A  27     -12.807  27.167  22.902  1.00 52.36           C
ATOM    282  C   LEU A  27     -12.178  25.766  23.118  1.00 57.86           C
ATOM    283  O   LEU A  27     -11.404  25.602  24.066  1.00 57.97           O
ATOM    284  CB  LEU A  27     -13.280  27.415  21.443  1.00 51.35           C
ATOM    285  CG  LEU A  27     -13.835  28.816  21.105  1.00 55.15           C
ATOM    286  CD1 LEU A  27     -13.886  29.028  19.615  1.00 54.84           C
ATOM    287  CD2 LEU A  27     -15.211  29.058  21.716  1.00 58.69           C
ATOM    288  H   LEU A  27     -11.003  28.328  22.935  1.00  0.00           H
ATOM    289  HA  LEU A  27     -13.697  27.210  23.530  1.00  0.00           H
ATOM    290  HB2 LEU A  27     -14.066  26.691  21.226  1.00  0.00           H
ATOM    291  HB3 LEU A  27     -12.441  27.214  20.777  1.00  0.00           H
ATOM    292  HG  LEU A  27     -13.151  29.555  21.523  1.00  0.00           H
ATOM    293 HD11 LEU A  27     -12.898  28.853  19.189  1.00  0.00           H
ATOM    294 HD12 LEU A  27     -14.601  28.333  19.174  1.00  0.00           H
ATOM    295 HD13 LEU A  27     -14.196  30.051  19.404  1.00  0.00           H
ATOM    296 HD21 LEU A  27     -15.163  28.902  22.794  1.00  0.00           H
ATOM    297 HD22 LEU A  27     -15.524  30.082  21.511  1.00  0.00           H
ATOM    298 HD23 LEU A  27     -15.929  28.364  21.280  1.00  0.00           H
ATOM    299  N   GLU A  28     -12.494  24.772  22.257  1.00 54.48           N
ATOM    300  CA  GLU A  28     -12.062  23.371  22.398  1.00 54.09           C
ATOM    301  C   GLU A  28     -10.592  23.077  22.103  1.00 57.22           C
ATOM    302  O   GLU A  28      -9.933  23.816  21.367  1.00 54.58           O
ATOM    303  CB  GLU A  28     -12.953  22.436  21.540  1.00 55.55           C
ATOM    304  CG  GLU A  28     -12.736  22.519  20.033  1.00 60.46           C
ATOM    305  CD  GLU A  28     -13.443  23.618  19.260  1.00 68.38           C
ATOM    306  OE1 GLU A  28     -14.124  24.469  19.878  1.00 59.61           O
ATOM    307  OE2 GLU A  28     -13.348  23.597  18.013  1.00 60.10           O
ATOM    308  H   GLU A  28     -13.068  25.007  21.460  1.00  0.00           H
ATOM    309  HA  GLU A  28     -12.232  23.095  23.439  1.00  0.00           H
ATOM    310  HB2 GLU A  28     -12.758  21.410  21.851  1.00  0.00           H
ATOM    311  HB3 GLU A  28     -13.997  22.667  21.751  1.00  0.00           H
ATOM    312  HG2 GLU A  28     -11.666  22.647  19.868  1.00  0.00           H
ATOM    313  HG3 GLU A  28     -13.029  21.563  19.599  1.00  0.00           H
ATOM    314  N   LYS A  29     -10.110  21.924  22.631  1.00 54.76           N
ATOM    315  CA  LYS A  29      -8.755  21.416  22.403  1.00 54.58           C
ATOM    316  C   LYS A  29      -8.673  20.964  20.952  1.00 58.47           C
ATOM    317  O   LYS A  29      -9.609  20.340  20.435  1.00 58.68           O
ATOM    318  CB  LYS A  29      -8.416  20.227  23.333  1.00 58.07           C
ATOM    319  CG  LYS A  29      -8.792  20.427  24.795  1.00 72.72           C
ATOM    320  CD  LYS A  29      -8.479  19.206  25.653  1.00 84.70           C
ATOM    321  CE  LYS A  29      -9.198  19.242  26.986  1.00 93.27           C
ATOM    322  NZ  LYS A  29      -8.597  20.224  27.932  1.00 99.08           N
ATOM    323  H   LYS A  29     -10.725  21.381  23.219  1.00  0.00           H
ATOM    324  HA  LYS A  29      -8.037  22.219  22.570  1.00  0.00           H
ATOM    325  HB2 LYS A  29      -7.341  20.053  23.281  1.00  0.00           H
ATOM    326  HB3 LYS A  29      -8.929  19.340  22.962  1.00  0.00           H
ATOM    327  HG2 LYS A  29      -8.236  21.279  25.185  1.00  0.00           H
ATOM    328  HG3 LYS A  29      -9.859  20.641  24.860  1.00  0.00           H
ATOM    329  HD2 LYS A  29      -7.405  19.171  25.835  1.00  0.00           H
ATOM    330  HD3 LYS A  29      -8.777  18.307  25.113  1.00  0.00           H
ATOM    331  HE2 LYS A  29     -10.239  19.515  26.814  1.00  0.00           H
ATOM    332  HE3 LYS A  29      -9.161  18.250  27.435  1.00  0.00           H
ATOM    333  HZ1 LYS A  29      -9.109  20.211  28.802  1.00  0.00           H
ATOM    334  HZ2 LYS A  29      -7.633  19.978  28.105  1.00  0.00           H
ATOM    335  HZ3 LYS A  29      -8.641  21.149  27.530  1.00  0.00           H
ATOM    336  N   ILE A  30      -7.571  21.315  20.291  1.00 53.92           N
ATOM    337  CA  ILE A  30      -7.332  20.976  18.895  1.00 52.64           C
ATOM    338  C   ILE A  30      -6.073  20.117  18.756  1.00 58.77           C
ATOM    339  O   ILE A  30      -5.801  19.593  17.672  1.00 58.38           O
ATOM    340  CB  ILE A  30      -7.347  22.224  17.964  1.00 54.09           C
ATOM    341  CG1 ILE A  30      -6.422  23.352  18.499  1.00 53.50           C
ATOM    342  CG2 ILE A  30      -8.791  22.718  17.751  1.00 53.99           C
ATOM    343  CD1 ILE A  30      -6.154  24.532  17.545  1.00 57.85           C
ATOM    344  H   ILE A  30      -6.865  21.843  20.783  1.00  0.00           H
ATOM    345  HA  ILE A  30      -8.168  20.350  18.583  1.00  0.00           H
ATOM    346  HB  ILE A  30      -6.959  21.914  16.993  1.00  0.00           H
ATOM    347 HG12 ILE A  30      -5.461  22.902  18.747  1.00  0.00           H
ATOM    348 HG13 ILE A  30      -6.861  23.747  19.415  1.00  0.00           H
ATOM    349 HD11 ILE A  30      -5.496  25.252  18.032  1.00  0.00           H
ATOM    350 HD12 ILE A  30      -5.679  24.163  16.636  1.00  0.00           H
ATOM    351 HD13 ILE A  30      -7.097  25.016  17.291  1.00  0.00           H
ATOM    352 HG21 ILE A  30      -8.784  23.591  17.098  1.00  0.00           H
ATOM    353 HG22 ILE A  30      -9.228  22.987  18.713  1.00  0.00           H
ATOM    354 HG23 ILE A  30      -9.382  21.925  17.292  1.00  0.00           H
ATOM    355  N   GLY A  31      -5.343  19.948  19.859  1.00 56.21           N
ATOM    356  CA  GLY A  31      -4.135  19.135  19.869  1.00 56.25           C
ATOM    357  C   GLY A  31      -3.139  19.459  20.961  1.00 61.38           C
ATOM    358  O   GLY A  31      -3.510  19.955  22.028  1.00 60.46           O
ATOM    359  H   GLY A  31      -5.637  20.398  20.714  1.00  0.00           H
ATOM    360  HA2 GLY A  31      -3.635  19.266  18.909  1.00  0.00           H
ATOM    361  HA3 GLY A  31      -4.425  18.089  19.967  1.00  0.00           H
ATOM    362  N   LYS A  32      -1.859  19.160  20.687  1.00 59.12           N
ATOM    363  CA  LYS A  32      -0.747  19.355  21.609  1.00 60.04           C
ATOM    364  C   LYS A  32       0.447  19.972  20.891  1.00 64.10           C
ATOM    365  O   LYS A  32       0.705  19.690  19.716  1.00 63.52           O
ATOM    366  CB  LYS A  32      -0.352  17.994  22.231  1.00 64.28           C
ATOM    367  CG  LYS A  32       0.687  18.019  23.361  1.00 83.19           C
ATOM    368  CD  LYS A  32       0.088  18.307  24.750  1.00 93.90           C
ATOM    369  CE  LYS A  32       1.071  18.078  25.883  1.00101.50           C
ATOM    370  NZ  LYS A  32       2.219  19.028  25.857  1.00105.24           N
ATOM    371  H   LYS A  32      -1.652  18.772  19.778  1.00  0.00           H
ATOM    372  HA  LYS A  32      -1.064  20.027  22.406  1.00  0.00           H
ATOM    373  HB2 LYS A  32       0.047  17.371  21.431  1.00  0.00           H
ATOM    374  HB3 LYS A  32      -1.256  17.519  22.612  1.00  0.00           H
ATOM    375  HG2 LYS A  32       1.181  17.048  23.395  1.00  0.00           H
ATOM    376  HG3 LYS A  32       1.431  18.783  23.135  1.00  0.00           H
ATOM    377  HD2 LYS A  32      -0.237  19.347  24.778  1.00  0.00           H
ATOM    378  HD3 LYS A  32      -0.779  17.663  24.900  1.00  0.00           H
ATOM    379  HE2 LYS A  32       1.459  17.062  25.807  1.00  0.00           H
ATOM    380  HE3 LYS A  32       0.546  18.185  26.832  1.00  0.00           H
ATOM    381  HZ1 LYS A  32       2.097  19.723  26.579  1.00  0.00           H
ATOM    382  HZ2 LYS A  32       2.260  19.483  24.956  1.00  0.00           H
ATOM    383  HZ3 LYS A  32       3.078  18.522  26.018  1.00  0.00           H
ATOM    384  N   GLY A  33       1.154  20.817  21.623  1.00 60.20           N
ATOM    385  CA  GLY A  33       2.397  21.442  21.203  1.00 59.38           C
ATOM    386  C   GLY A  33       3.452  21.171  22.255  1.00 64.08           C
ATOM    387  O   GLY A  33       3.185  20.467  23.242  1.00 64.16           O
ATOM    388  H   GLY A  33       0.804  21.045  22.543  1.00  0.00           H
ATOM    389  HA2 GLY A  33       2.714  21.023  20.248  1.00  0.00           H
ATOM    390  HA3 GLY A  33       2.250  22.517  21.100  1.00  0.00           H
ATOM    391  N   SER A  34       4.654  21.721  22.067  1.00 60.64           N
ATOM    392  CA  SER A  34       5.713  21.549  23.058  1.00 61.56           C
ATOM    393  C   SER A  34       5.293  22.237  24.353  1.00 66.07           C
ATOM    394  O   SER A  34       4.802  23.371  24.318  1.00 66.16           O
ATOM    395  CB  SER A  34       7.027  22.141  22.562  1.00 64.89           C
ATOM    396  OG  SER A  34       6.845  23.506  22.222  1.00 72.82           O
ATOM    397  H   SER A  34       4.833  22.261  21.232  1.00  0.00           H
ATOM    398  HA  SER A  34       5.852  20.485  23.249  1.00  0.00           H
ATOM    399  HB2 SER A  34       7.778  22.062  23.348  1.00  0.00           H
ATOM    400  HB3 SER A  34       7.363  21.591  21.683  1.00  0.00           H
ATOM    401  HG  SER A  34       6.648  23.579  21.285  1.00  0.00           H
ATOM    402  N   PHE A  35       5.410  21.503  25.476  1.00 62.95           N
ATOM    403  CA  PHE A  35       5.147  21.916  26.866  1.00 63.91           C
ATOM    404  C   PHE A  35       3.660  22.166  27.228  1.00 68.26           C
ATOM    405  O   PHE A  35       3.342  22.216  28.425  1.00 69.41           O
ATOM    406  CB  PHE A  35       6.011  23.135  27.279  1.00 65.63           C
ATOM    407  CG  PHE A  35       7.400  23.144  26.675  1.00 66.24           C
ATOM    408  CD1 PHE A  35       8.287  22.098  26.909  1.00 69.42           C
ATOM    409  CD2 PHE A  35       7.808  24.183  25.847  1.00 66.79           C
ATOM    410  CE1 PHE A  35       9.555  22.092  26.325  1.00 70.21           C
ATOM    411  CE2 PHE A  35       9.085  24.190  25.286  1.00 69.21           C
ATOM    412  CZ  PHE A  35       9.944  23.137  25.518  1.00 68.26           C
ATOM    413  H   PHE A  35       5.717  20.549  25.350  1.00  0.00           H
ATOM    414  HA  PHE A  35       5.475  21.088  27.494  1.00  0.00           H
ATOM    415  HB2 PHE A  35       6.110  23.132  28.364  1.00  0.00           H
ATOM    416  HB3 PHE A  35       5.494  24.047  26.979  1.00  0.00           H
ATOM    417  HD1 PHE A  35       7.991  21.281  27.550  1.00  0.00           H
ATOM    418  HD2 PHE A  35       7.128  24.995  25.635  1.00  0.00           H
ATOM    419  HE1 PHE A  35      10.230  21.268  26.506  1.00  0.00           H
ATOM    420  HE2 PHE A  35       9.401  25.019  24.671  1.00  0.00           H
ATOM    421  HZ  PHE A  35      10.925  23.132  25.065  1.00  0.00           H
ATOM    422  N   GLY A  36       2.773  22.269  26.235  1.00 62.57           N
ATOM    423  CA  GLY A  36       1.360  22.493  26.518  1.00 62.15           C
ATOM    424  C   GLY A  36       0.369  22.052  25.460  1.00 63.78           C
ATOM    425  O   GLY A  36       0.747  21.691  24.342  1.00 63.55           O
ATOM    426  H   GLY A  36       3.084  22.191  25.277  1.00  0.00           H
ATOM    427  HA2 GLY A  36       1.120  21.958  27.437  1.00  0.00           H
ATOM    428  HA3 GLY A  36       1.214  23.558  26.697  1.00  0.00           H
ATOM    429  N   GLU A  37      -0.920  22.080  25.830  1.00 58.19           N
ATOM    430  CA  GLU A  37      -2.044  21.737  24.962  1.00 56.53           C
ATOM    431  C   GLU A  37      -2.450  22.981  24.158  1.00 56.81           C
ATOM    432  O   GLU A  37      -2.370  24.098  24.677  1.00 57.05           O
ATOM    433  CB  GLU A  37      -3.248  21.265  25.801  1.00 59.04           C
ATOM    434  CG  GLU A  37      -3.084  19.887  26.415  1.00 70.74           C
ATOM    435  CD  GLU A  37      -4.298  19.362  27.159  1.00 92.73           C
ATOM    436  OE1 GLU A  37      -4.918  20.134  27.926  1.00 87.57           O
ATOM    437  OE2 GLU A  37      -4.607  18.161  26.998  1.00 87.78           O
ATOM    438  H   GLU A  37      -1.129  22.359  26.778  1.00  0.00           H
ATOM    439  HA  GLU A  37      -1.745  20.943  24.277  1.00  0.00           H
ATOM    440  HB2 GLU A  37      -3.402  21.981  26.608  1.00  0.00           H
ATOM    441  HB3 GLU A  37      -4.134  21.260  25.166  1.00  0.00           H
ATOM    442  HG2 GLU A  37      -2.251  19.928  27.116  1.00  0.00           H
ATOM    443  HG3 GLU A  37      -2.834  19.183  25.622  1.00  0.00           H
ATOM    444  N   VAL A  38      -2.912  22.783  22.913  1.00 49.03           N
ATOM    445  CA  VAL A  38      -3.365  23.876  22.050  1.00 46.75           C
ATOM    446  C   VAL A  38      -4.892  23.847  21.942  1.00 51.79           C
ATOM    447  O   VAL A  38      -5.469  22.784  21.709  1.00 53.00           O
ATOM    448  CB  VAL A  38      -2.657  23.861  20.675  1.00 49.03           C
ATOM    449  CG1 VAL A  38      -3.098  25.044  19.812  1.00 47.55           C
ATOM    450  CG2 VAL A  38      -1.126  23.849  20.831  1.00 48.53           C
ATOM    451  H   VAL A  38      -2.949  21.839  22.556  1.00  0.00           H
ATOM    452  HA  VAL A  38      -3.094  24.810  22.543  1.00  0.00           H
ATOM    453  HB  VAL A  38      -2.947  22.945  20.160  1.00  0.00           H
ATOM    454 HG21 VAL A  38      -0.830  23.001  21.448  1.00  0.00           H
ATOM    455 HG22 VAL A  38      -0.802  24.775  21.307  1.00  0.00           H
ATOM    456 HG23 VAL A  38      -0.661  23.764  19.849  1.00  0.00           H
ATOM    457 HG11 VAL A  38      -4.183  25.037  19.712  1.00  0.00           H
ATOM    458 HG12 VAL A  38      -2.783  25.975  20.284  1.00  0.00           H
ATOM    459 HG13 VAL A  38      -2.642  24.964  18.825  1.00  0.00           H
ATOM    460  N   PHE A  39      -5.544  25.015  22.144  1.00 48.02           N
ATOM    461  CA  PHE A  39      -6.998  25.208  22.092  1.00 47.65           C
ATOM    462  C   PHE A  39      -7.410  26.190  20.985  1.00 49.35           C
ATOM    463  O   PHE A  39      -6.702  27.161  20.738  1.00 48.29           O
ATOM    464  CB  PHE A  39      -7.488  25.803  23.425  1.00 50.99           C
ATOM    465  CG  PHE A  39      -7.359  24.897  24.624  1.00 53.58           C
ATOM    466  CD1 PHE A  39      -6.105  24.573  25.145  1.00 57.23           C
ATOM    467  CD2 PHE A  39      -8.484  24.378  25.245  1.00 56.13           C
ATOM    468  CE1 PHE A  39      -5.985  23.704  26.233  1.00 58.79           C
ATOM    469  CE2 PHE A  39      -8.364  23.546  26.362  1.00 59.95           C
ATOM    470  CZ  PHE A  39      -7.116  23.200  26.836  1.00 58.01           C
ATOM    471  H   PHE A  39      -4.980  25.827  22.349  1.00  0.00           H
ATOM    472  HA  PHE A  39      -7.485  24.247  21.924  1.00  0.00           H
ATOM    473  HB2 PHE A  39      -6.911  26.706  23.622  1.00  0.00           H
ATOM    474  HB3 PHE A  39      -8.536  26.081  23.314  1.00  0.00           H
ATOM    475  HD1 PHE A  39      -5.217  24.999  24.702  1.00  0.00           H
ATOM    476  HD2 PHE A  39      -9.464  24.619  24.862  1.00  0.00           H
ATOM    477  HE1 PHE A  39      -5.007  23.428  26.600  1.00  0.00           H
ATOM    478  HE2 PHE A  39      -9.250  23.174  26.855  1.00  0.00           H
ATOM    479  HZ  PHE A  39      -7.025  22.533  27.681  1.00  0.00           H
ATOM    480  N   LYS A  40      -8.591  26.004  20.390  1.00 43.64           N
ATOM    481  CA  LYS A  40      -9.100  26.981  19.433  1.00 42.64           C
ATOM    482  C   LYS A  40      -9.595  28.191  20.266  1.00 44.85           C
ATOM    483  O   LYS A  40      -9.924  28.034  21.445  1.00 45.53           O
ATOM    484  CB  LYS A  40     -10.240  26.372  18.602  1.00 45.10           C
ATOM    485  CG  LYS A  40     -10.713  27.268  17.460  1.00 49.98           C
ATOM    486  CD  LYS A  40     -11.827  26.658  16.651  1.00 51.76           C
ATOM    487  CE  LYS A  40     -11.306  25.711  15.605  1.00 54.17           C
ATOM    488  NZ  LYS A  40     -12.337  25.413  14.586  1.00 51.68           N
ATOM    489  H   LYS A  40      -9.136  25.181  20.604  1.00  0.00           H
ATOM    490  HA  LYS A  40      -8.294  27.298  18.771  1.00  0.00           H
ATOM    491  HB2 LYS A  40      -9.892  25.430  18.179  1.00  0.00           H
ATOM    492  HB3 LYS A  40     -11.084  26.169  19.261  1.00  0.00           H
ATOM    493  HG2 LYS A  40     -11.066  28.209  17.881  1.00  0.00           H
ATOM    494  HG3 LYS A  40      -9.870  27.472  16.800  1.00  0.00           H
ATOM    495  HD2 LYS A  40     -12.491  26.112  17.321  1.00  0.00           H
ATOM    496  HD3 LYS A  40     -12.389  27.454  16.163  1.00  0.00           H
ATOM    497  HE2 LYS A  40     -10.444  26.163  15.115  1.00  0.00           H
ATOM    498  HE3 LYS A  40     -10.998  24.782  16.085  1.00  0.00           H
ATOM    499  HZ1 LYS A  40     -11.892  25.247  13.695  1.00  0.00           H
ATOM    500  HZ2 LYS A  40     -12.968  26.197  14.507  1.00  0.00           H
ATOM    501  HZ3 LYS A  40     -12.855  24.591  14.862  1.00  0.00           H
ATOM    502  N   GLY A  41      -9.588  29.382  19.678  1.00 38.03           N
ATOM    503  CA  GLY A  41     -10.037  30.580  20.378  1.00 37.66           C
ATOM    504  C   GLY A  41     -10.498  31.662  19.431  1.00 39.07           C
ATOM    505  O   GLY A  41     -10.304  31.525  18.216  1.00 37.72           O
ATOM    506  H   GLY A  41      -9.264  29.460  18.724  1.00  0.00           H
ATOM    507  HA2 GLY A  41     -10.866  30.312  21.033  1.00  0.00           H
ATOM    508  HA3 GLY A  41      -9.217  30.965  20.984  1.00  0.00           H
ATOM    509  N   ILE A  42     -11.075  32.745  19.978  1.00 35.34           N
ATOM    510  CA  ILE A  42     -11.552  33.894  19.195  1.00 36.19           C
ATOM    511  C   ILE A  42     -10.977  35.213  19.738  1.00 42.01           C
ATOM    512  O   ILE A  42     -11.038  35.474  20.948  1.00 41.50           O
ATOM    513  CB  ILE A  42     -13.099  33.970  19.133  1.00 40.78           C
ATOM    514  CG1 ILE A  42     -13.766  32.643  18.643  1.00 42.07           C
ATOM    515  CG2 ILE A  42     -13.602  35.202  18.318  1.00 42.55           C
ATOM    516  CD1 ILE A  42     -13.645  32.246  17.112  1.00 58.52           C
ATOM    517  H   ILE A  42     -11.187  32.771  20.981  1.00  0.00           H
ATOM    518  HA  ILE A  42     -11.187  33.771  18.175  1.00  0.00           H
ATOM    519  HB  ILE A  42     -13.439  34.122  20.157  1.00  0.00           H
ATOM    520 HG12 ILE A  42     -13.324  31.831  19.220  1.00  0.00           H
ATOM    521 HG13 ILE A  42     -14.826  32.691  18.892  1.00  0.00           H
ATOM    522 HD11 ILE A  42     -14.161  31.301  16.939  1.00  0.00           H
ATOM    523 HD12 ILE A  42     -14.098  33.024  16.498  1.00  0.00           H
ATOM    524 HD13 ILE A  42     -12.593  32.140  16.846  1.00  0.00           H
ATOM    525 HG21 ILE A  42     -13.116  36.105  18.687  1.00  0.00           H
ATOM    526 HG22 ILE A  42     -13.359  35.064  17.264  1.00  0.00           H
ATOM    527 HG23 ILE A  42     -14.682  35.297  18.433  1.00  0.00           H
ATOM    528  N   ASP A  43     -10.483  36.071  18.836  1.00 37.77           N
ATOM    529  CA  ASP A  43     -10.020  37.407  19.223  1.00 37.28           C
ATOM    530  C   ASP A  43     -11.296  38.236  19.258  1.00 40.89           C
ATOM    531  O   ASP A  43     -11.940  38.398  18.226  1.00 39.37           O
ATOM    532  CB  ASP A  43      -9.005  37.954  18.196  1.00 38.46           C
ATOM    533  CG  ASP A  43      -8.415  39.311  18.553  1.00 43.36           C
ATOM    534  OD1 ASP A  43      -9.146  40.149  19.110  1.00 45.89           O
ATOM    535  OD2 ASP A  43      -7.236  39.539  18.245  1.00 52.43           O
ATOM    536  H   ASP A  43     -10.428  35.791  17.867  1.00  0.00           H
ATOM    537  HA  ASP A  43      -9.568  37.374  20.214  1.00  0.00           H
ATOM    538  HB2 ASP A  43      -9.509  38.045  17.234  1.00  0.00           H
ATOM    539  HB3 ASP A  43      -8.191  37.236  18.096  1.00  0.00           H
ATOM    540  N   ASN A  44     -11.715  38.711  20.445  1.00 38.62           N
ATOM    541  CA  ASN A  44     -12.994  39.422  20.569  1.00 39.05           C
ATOM    542  C   ASN A  44     -13.012  40.785  19.884  1.00 43.87           C
ATOM    543  O   ASN A  44     -14.083  41.340  19.663  1.00 44.73           O
ATOM    544  CB  ASN A  44     -13.439  39.526  22.043  1.00 40.97           C
ATOM    545  CG  ASN A  44     -13.592  38.177  22.738  1.00 62.39           C
ATOM    546  OD1 ASN A  44     -13.844  37.130  22.116  1.00 47.04           O
ATOM    547  ND2 ASN A  44     -13.408  38.164  24.049  1.00 58.43           N
ATOM    548  H   ASN A  44     -11.140  38.576  21.265  1.00  0.00           H
ATOM    549  HA  ASN A  44     -13.740  38.810  20.062  1.00  0.00           H
ATOM    550  HB2 ASN A  44     -14.400  40.040  22.076  1.00  0.00           H
ATOM    551  HB3 ASN A  44     -12.706  40.120  22.589  1.00  0.00           H
ATOM    552 HD21 ASN A  44     -13.192  39.021  24.537  1.00  0.00           H
ATOM    553 HD22 ASN A  44     -13.484  37.297  24.561  1.00  0.00           H
ATOM    554  N   ARG A  45     -11.841  41.329  19.553  1.00 43.09           N
ATOM    555  CA  ARG A  45     -11.768  42.631  18.889  1.00 44.88           C
ATOM    556  C   ARG A  45     -12.074  42.481  17.386  1.00 48.01           C
ATOM    557  O   ARG A  45     -12.819  43.283  16.830  1.00 50.62           O
ATOM    558  CB  ARG A  45     -10.373  43.278  19.078  1.00 47.82           C
ATOM    559  CG  ARG A  45      -9.992  43.556  20.529  1.00 65.80           C
ATOM    560  CD  ARG A  45      -8.526  43.930  20.682  1.00 81.17           C
ATOM    561  NE  ARG A  45      -7.643  42.760  20.629  1.00 94.93           N
ATOM    562  CZ  ARG A  45      -6.327  42.800  20.820  1.00110.76           C
ATOM    563  NH1 ARG A  45      -5.722  43.949  21.096  1.00102.63           N
ATOM    564  NH2 ARG A  45      -5.607  41.689  20.745  1.00 94.16           N
ATOM    565  H   ARG A  45     -10.987  40.833  19.765  1.00  0.00           H
ATOM    566  HA  ARG A  45     -12.517  43.288  19.331  1.00  0.00           H
ATOM    567  HB2 ARG A  45     -10.361  44.224  18.536  1.00  0.00           H
ATOM    568  HB3 ARG A  45      -9.622  42.619  18.642  1.00  0.00           H
ATOM    569  HG2 ARG A  45     -10.604  44.379  20.900  1.00  0.00           H
ATOM    570  HG3 ARG A  45     -10.195  42.666  21.125  1.00  0.00           H
ATOM    571  HD2 ARG A  45      -8.253  44.612  19.877  1.00  0.00           H
ATOM    572  HD3 ARG A  45      -8.387  44.436  21.637  1.00  0.00           H
ATOM    573  HE  ARG A  45      -8.063  41.862  20.434  1.00  0.00           H
ATOM    574 HH11 ARG A  45      -4.723  43.971  21.243  1.00  0.00           H
ATOM    575 HH12 ARG A  45      -6.261  44.801  21.159  1.00  0.00           H
ATOM    576 HH21 ARG A  45      -4.609  41.723  20.894  1.00  0.00           H
ATOM    577 HH22 ARG A  45      -6.057  40.809  20.539  1.00  0.00           H
ATOM    578  N   THR A  46     -11.478  41.478  16.737  1.00 42.29           N
ATOM    579  CA  THR A  46     -11.601  41.283  15.287  1.00 40.50           C
ATOM    580  C   THR A  46     -12.562  40.161  14.854  1.00 41.18           C
ATOM    581  O   THR A  46     -12.882  40.067  13.671  1.00 38.24           O
ATOM    582  CB  THR A  46     -10.219  40.931  14.734  1.00 42.22           C
ATOM    583  OG1 THR A  46      -9.831  39.683  15.303  1.00 39.79           O
ATOM    584  CG2 THR A  46      -9.156  42.005  15.026  1.00 44.38           C
ATOM    585  H   THR A  46     -10.918  40.825  17.266  1.00  0.00           H
ATOM    586  HA  THR A  46     -11.930  42.219  14.835  1.00  0.00           H
ATOM    587  HB  THR A  46     -10.300  40.809  13.654  1.00  0.00           H
ATOM    588  HG1 THR A  46      -8.938  39.468  15.025  1.00  0.00           H
ATOM    589 HG21 THR A  46      -8.199  41.693  14.607  1.00  0.00           H
ATOM    590 HG22 THR A  46      -9.056  42.133  16.104  1.00  0.00           H
ATOM    591 HG23 THR A  46      -9.460  42.949  14.575  1.00  0.00           H
ATOM    592  N   GLN A  47     -12.897  39.244  15.767  1.00 36.85           N
ATOM    593  CA  GLN A  47     -13.674  38.008  15.510  1.00 36.48           C
ATOM    594  C   GLN A  47     -12.856  36.957  14.744  1.00 39.08           C
ATOM    595  O   GLN A  47     -13.395  35.932  14.329  1.00 39.83           O
ATOM    596  CB  GLN A  47     -15.050  38.259  14.844  1.00 38.74           C
ATOM    597  CG  GLN A  47     -15.962  39.283  15.543  1.00 50.73           C
ATOM    598  CD  GLN A  47     -15.977  39.184  17.044  1.00 67.95           C
ATOM    599  OE1 GLN A  47     -16.092  38.096  17.628  1.00 58.88           O
ATOM    600  NE2 GLN A  47     -15.862  40.334  17.695  1.00 66.12           N
ATOM    601  H   GLN A  47     -12.594  39.408  16.716  1.00  0.00           H
ATOM    602  HA  GLN A  47     -13.885  37.574  16.487  1.00  0.00           H
ATOM    603  HB2 GLN A  47     -15.582  37.308  14.809  1.00  0.00           H
ATOM    604  HB3 GLN A  47     -14.880  38.594  13.821  1.00  0.00           H
ATOM    605  HG2 GLN A  47     -15.622  40.282  15.271  1.00  0.00           H
ATOM    606  HG3 GLN A  47     -16.980  39.150  15.176  1.00  0.00           H
ATOM    607 HE21 GLN A  47     -15.865  40.345  18.705  1.00  0.00           H
ATOM    608 HE22 GLN A  47     -15.771  41.199  17.181  1.00  0.00           H
ATOM    609  N   LYS A  48     -11.541  37.166  14.588  1.00 34.47           N
ATOM    610  CA  LYS A  48     -10.707  36.170  13.929  1.00 32.21           C
ATOM    611  C   LYS A  48     -10.430  35.017  14.892  1.00 33.98           C
ATOM    612  O   LYS A  48     -10.322  35.247  16.102  1.00 33.79           O
ATOM    613  CB  LYS A  48      -9.376  36.792  13.504  1.00 35.38           C
ATOM    614  CG  LYS A  48      -9.488  37.725  12.302  1.00 42.69           C
ATOM    615  CD  LYS A  48      -8.141  38.312  11.914  1.00 41.06           C
ATOM    616  CE  LYS A  48      -7.172  37.290  11.369  1.00 44.28           C
ATOM    617  NZ  LYS A  48      -5.880  37.915  11.001  1.00 55.26           N
ATOM    618  H   LYS A  48     -11.125  38.021  14.930  1.00  0.00           H
ATOM    619  HA  LYS A  48     -11.226  35.789  13.049  1.00  0.00           H
ATOM    620  HB2 LYS A  48      -8.979  37.361  14.345  1.00  0.00           H
ATOM    621  HB3 LYS A  48      -8.677  35.991  13.262  1.00  0.00           H
ATOM    622  HG2 LYS A  48     -10.169  38.539  12.550  1.00  0.00           H
ATOM    623  HG3 LYS A  48      -9.891  37.169  11.456  1.00  0.00           H
ATOM    624  HD2 LYS A  48      -8.304  39.074  11.152  1.00  0.00           H
ATOM    625  HD3 LYS A  48      -7.698  38.783  12.791  1.00  0.00           H
ATOM    626  HE2 LYS A  48      -7.607  36.826  10.484  1.00  0.00           H
ATOM    627  HE3 LYS A  48      -6.997  36.524  12.125  1.00  0.00           H
ATOM    628  HZ1 LYS A  48      -5.254  37.209  10.641  1.00  0.00           H
ATOM    629  HZ2 LYS A  48      -6.036  38.619  10.294  1.00  0.00           H
ATOM    630  HZ3 LYS A  48      -5.469  38.344  11.818  1.00  0.00           H
ATOM    631  N   VAL A  49     -10.323  33.793  14.354  1.00 31.23           N
ATOM    632  CA  VAL A  49      -9.970  32.585  15.106  1.00 31.27           C
ATOM    633  C   VAL A  49      -8.452  32.611  15.418  1.00 34.30           C
ATOM    634  O   VAL A  49      -7.654  33.075  14.596  1.00 31.70           O
ATOM    635  CB  VAL A  49     -10.352  31.282  14.347  1.00 35.63           C
ATOM    636  CG1 VAL A  49     -10.004  30.048  15.167  1.00 35.77           C
ATOM    637  CG2 VAL A  49     -11.839  31.264  13.975  1.00 36.60           C
ATOM    638  H   VAL A  49     -10.497  33.697  13.364  1.00  0.00           H
ATOM    639  HA  VAL A  49     -10.513  32.601  16.051  1.00  0.00           H
ATOM    640  HB  VAL A  49      -9.773  31.248  13.424  1.00  0.00           H
ATOM    641 HG11 VAL A  49      -8.946  30.070  15.426  1.00  0.00           H
ATOM    642 HG12 VAL A  49     -10.216  29.152  14.583  1.00  0.00           H
ATOM    643 HG13 VAL A  49     -10.601  30.037  16.079  1.00  0.00           H
ATOM    644 HG21 VAL A  49     -12.078  32.151  13.388  1.00  0.00           H
ATOM    645 HG22 VAL A  49     -12.441  31.257  14.884  1.00  0.00           H
ATOM    646 HG23 VAL A  49     -12.056  30.371  13.389  1.00  0.00           H
ATOM    647  N   VAL A  50      -8.065  32.095  16.610  1.00 30.15           N
ATOM    648  CA  VAL A  50      -6.666  31.997  17.032  1.00 28.66           C
ATOM    649  C   VAL A  50      -6.454  30.600  17.621  1.00 32.11           C
ATOM    650  O   VAL A  50      -7.428  29.913  17.908  1.00 31.85           O
ATOM    651  CB  VAL A  50      -6.293  33.092  18.085  1.00 31.52           C
ATOM    652  CG1 VAL A  50      -6.336  34.491  17.474  1.00 31.56           C
ATOM    653  CG2 VAL A  50      -7.188  33.003  19.323  1.00 32.62           C
ATOM    654  H   VAL A  50      -8.779  31.760  17.241  1.00  0.00           H
ATOM    655  HA  VAL A  50      -6.024  32.113  16.159  1.00  0.00           H
ATOM    656  HB  VAL A  50      -5.268  32.904  18.406  1.00  0.00           H
ATOM    657 HG21 VAL A  50      -7.138  31.996  19.737  1.00  0.00           H
ATOM    658 HG22 VAL A  50      -8.217  33.230  19.044  1.00  0.00           H
ATOM    659 HG23 VAL A  50      -6.847  33.720  20.070  1.00  0.00           H
ATOM    660 HG11 VAL A  50      -5.691  34.525  16.596  1.00  0.00           H
ATOM    661 HG12 VAL A  50      -7.359  34.728  17.182  1.00  0.00           H
ATOM    662 HG13 VAL A  50      -5.989  35.219  18.208  1.00  0.00           H
ATOM    663  N   ALA A  51      -5.185  30.210  17.801  1.00 32.59           N
ATOM    664  CA  ALA A  51      -4.796  28.981  18.511  1.00 33.36           C
ATOM    665  C   ALA A  51      -4.242  29.453  19.880  1.00 41.46           C
ATOM    666  O   ALA A  51      -3.418  30.367  19.940  1.00 41.20           O
ATOM    667  CB  ALA A  51      -3.739  28.209  17.739  1.00 32.36           C
ATOM    668  H   ALA A  51      -4.451  30.795  17.427  1.00  0.00           H
ATOM    669  HA  ALA A  51      -5.672  28.352  18.665  1.00  0.00           H
ATOM    670  HB1 ALA A  51      -3.473  27.307  18.290  1.00  0.00           H
ATOM    671  HB2 ALA A  51      -4.132  27.934  16.760  1.00  0.00           H
ATOM    672  HB3 ALA A  51      -2.854  28.832  17.613  1.00  0.00           H
ATOM    673  N   ILE A  52      -4.733  28.878  20.965  1.00 39.35           N
ATOM    674  CA  ILE A  52      -4.315  29.264  22.316  1.00 40.61           C
ATOM    675  C   ILE A  52      -3.621  28.100  22.996  1.00 45.72           C
ATOM    676  O   ILE A  52      -4.300  27.163  23.436  1.00 44.48           O
ATOM    677  CB  ILE A  52      -5.462  29.842  23.187  1.00 43.79           C
ATOM    678  CG1 ILE A  52      -6.163  31.046  22.513  1.00 43.24           C
ATOM    679  CG2 ILE A  52      -4.911  30.240  24.574  1.00 46.56           C
ATOM    680  CD1 ILE A  52      -7.533  31.403  23.089  1.00 47.88           C
ATOM    681  H   ILE A  52      -5.421  28.146  20.859  1.00  0.00           H
ATOM    682  HA  ILE A  52      -3.573  30.054  22.204  1.00  0.00           H
ATOM    683  HB  ILE A  52      -6.204  29.057  23.331  1.00  0.00           H
ATOM    684 HG12 ILE A  52      -5.515  31.916  22.618  1.00  0.00           H
ATOM    685 HG13 ILE A  52      -6.280  30.828  21.451  1.00  0.00           H
ATOM    686 HD11 ILE A  52      -7.421  31.712  24.128  1.00  0.00           H
ATOM    687 HD12 ILE A  52      -7.968  32.219  22.512  1.00  0.00           H
ATOM    688 HD13 ILE A  52      -8.187  30.532  23.037  1.00  0.00           H
ATOM    689 HG21 ILE A  52      -5.718  30.646  25.184  1.00  0.00           H
ATOM    690 HG22 ILE A  52      -4.492  29.361  25.064  1.00  0.00           H
ATOM    691 HG23 ILE A  52      -4.133  30.994  24.453  1.00  0.00           H
ATOM    692  N   LYS A  53      -2.274  28.172  23.082  1.00 43.86           N
ATOM    693  CA  LYS A  53      -1.504  27.153  23.790  1.00 44.33           C
ATOM    694  C   LYS A  53      -1.458  27.483  25.285  1.00 52.86           C
ATOM    695  O   LYS A  53      -1.090  28.597  25.676  1.00 52.00           O
ATOM    696  CB  LYS A  53      -0.113  26.946  23.201  1.00 45.18           C
ATOM    697  CG  LYS A  53       0.581  25.726  23.826  1.00 52.74           C
ATOM    698  CD  LYS A  53       1.899  25.363  23.198  1.00 57.92           C
ATOM    699  CE  LYS A  53       2.968  26.349  23.543  1.00 67.74           C
ATOM    700  NZ  LYS A  53       4.198  26.044  22.817  1.00 76.32           N
ATOM    701  H   LYS A  53      -1.791  28.946  22.648  1.00  0.00           H
ATOM    702  HA  LYS A  53      -2.042  26.211  23.684  1.00  0.00           H
ATOM    703  HB2 LYS A  53       0.489  27.834  23.392  1.00  0.00           H
ATOM    704  HB3 LYS A  53      -0.199  26.797  22.125  1.00  0.00           H
ATOM    705  HG2 LYS A  53       0.754  25.938  24.881  1.00  0.00           H
ATOM    706  HG3 LYS A  53      -0.088  24.869  23.749  1.00  0.00           H
ATOM    707  HD2 LYS A  53       1.779  25.338  22.115  1.00  0.00           H
ATOM    708  HD3 LYS A  53       2.200  24.375  23.546  1.00  0.00           H
ATOM    709  HE2 LYS A  53       3.164  26.306  24.614  1.00  0.00           H
ATOM    710  HE3 LYS A  53       2.632  27.352  23.278  1.00  0.00           H
ATOM    711  HZ1 LYS A  53       3.978  25.496  21.998  1.00  0.00           H
ATOM    712  HZ2 LYS A  53       4.822  25.521  23.415  1.00  0.00           H
ATOM    713  HZ3 LYS A  53       4.645  26.905  22.536  1.00  0.00           H
ATOM    714  N   ILE A  54      -1.911  26.534  26.109  1.00 52.40           N
ATOM    715  CA  ILE A  54      -1.929  26.680  27.557  1.00 54.10           C
ATOM    716  C   ILE A  54      -0.819  25.823  28.181  1.00 60.38           C
ATOM    717  O   ILE A  54      -0.739  24.619  27.924  1.00 58.23           O
ATOM    718  CB  ILE A  54      -3.342  26.438  28.162  1.00 57.81           C
ATOM    719  CG1 ILE A  54      -4.262  27.649  27.858  1.00 58.00           C
ATOM    720  CG2 ILE A  54      -3.261  26.154  29.669  1.00 59.37           C
ATOM    721  CD1 ILE A  54      -5.725  27.494  28.144  1.00 64.95           C
ATOM    722  H   ILE A  54      -2.258  25.674  25.708  1.00  0.00           H
ATOM    723  HA  ILE A  54      -1.675  27.719  27.768  1.00  0.00           H
ATOM    724  HB  ILE A  54      -3.770  25.561  27.677  1.00  0.00           H
ATOM    725 HG12 ILE A  54      -4.159  27.879  26.798  1.00  0.00           H
ATOM    726 HG13 ILE A  54      -3.895  28.503  28.427  1.00  0.00           H
ATOM    727 HD11 ILE A  54      -6.246  28.416  27.885  1.00  0.00           H
ATOM    728 HD12 ILE A  54      -6.126  26.671  27.552  1.00  0.00           H
ATOM    729 HD13 ILE A  54      -5.868  27.282  29.204  1.00  0.00           H
ATOM    730 HG21 ILE A  54      -4.264  25.989  30.063  1.00  0.00           H
ATOM    731 HG22 ILE A  54      -2.654  25.265  29.839  1.00  0.00           H
ATOM    732 HG23 ILE A  54      -2.807  27.006  30.175  1.00  0.00           H
ATOM    733  N   ILE A  55       0.059  26.472  28.957  1.00 59.84           N
ATOM    734  CA  ILE A  55       1.142  25.809  29.665  1.00 61.24           C
ATOM    735  C   ILE A  55       0.889  25.985  31.152  1.00 68.71           C
ATOM    736  O   ILE A  55       0.871  27.119  31.645  1.00 68.96           O
ATOM    737  CB  ILE A  55       2.543  26.311  29.225  1.00 64.01           C
ATOM    738  CG1 ILE A  55       2.752  26.092  27.719  1.00 62.87           C
ATOM    739  CG2 ILE A  55       3.657  25.617  30.047  1.00 65.14           C
ATOM    740  CD1 ILE A  55       3.841  26.908  27.122  1.00 68.08           C
ATOM    741  H   ILE A  55      -0.036  27.473  29.055  1.00  0.00           H
ATOM    742  HA  ILE A  55       1.084  24.744  29.441  1.00  0.00           H
ATOM    743  HB  ILE A  55       2.595  27.382  29.421  1.00  0.00           H
ATOM    744 HG12 ILE A  55       1.822  26.339  27.207  1.00  0.00           H
ATOM    745 HG13 ILE A  55       2.973  25.038  27.548  1.00  0.00           H
ATOM    746 HD11 ILE A  55       4.802  26.436  27.325  1.00  0.00           H
ATOM    747 HD12 ILE A  55       3.827  27.907  27.559  1.00  0.00           H
ATOM    748 HD13 ILE A  55       3.692  26.980  26.045  1.00  0.00           H
ATOM    749 HG21 ILE A  55       3.485  25.788  31.110  1.00  0.00           H
ATOM    750 HG22 ILE A  55       3.644  24.546  29.845  1.00  0.00           H
ATOM    751 HG23 ILE A  55       4.626  26.028  29.765  1.00  0.00           H
ATOM    752  N   ASP A  56       0.637  24.867  31.855  1.00 67.84           N
ATOM    753  CA  ASP A  56       0.405  24.893  33.299  1.00 69.89           C
ATOM    754  C   ASP A  56       1.772  25.011  33.972  1.00 73.39           C
ATOM    755  O   ASP A  56       2.589  24.088  33.888  1.00 72.18           O
ATOM    756  CB  ASP A  56      -0.368  23.649  33.773  1.00 72.97           C
ATOM    757  CG  ASP A  56      -0.675  23.621  35.258  1.00 89.95           C
ATOM    758  OD1 ASP A  56      -0.740  22.514  35.825  1.00 93.37           O
ATOM    759  OD2 ASP A  56      -0.863  24.710  35.852  1.00 97.80           O
ATOM    760  H   ASP A  56       0.607  23.981  31.371  1.00  0.00           H
ATOM    761  HA  ASP A  56      -0.180  25.780  33.542  1.00  0.00           H
ATOM    762  HB2 ASP A  56       0.227  22.768  33.533  1.00  0.00           H
ATOM    763  HB3 ASP A  56      -1.308  23.594  33.223  1.00  0.00           H
ATOM    764  N   LEU A  57       2.038  26.188  34.567  1.00 70.56           N
ATOM    765  CA  LEU A  57       3.321  26.499  35.197  1.00 71.22           C
ATOM    766  C   LEU A  57       3.597  25.685  36.464  1.00 76.37           C
ATOM    767  O   LEU A  57       4.771  25.471  36.782  1.00 75.65           O
ATOM    768  CB  LEU A  57       3.472  28.006  35.454  1.00 71.47           C
ATOM    769  CG  LEU A  57       3.602  28.893  34.210  1.00 73.90           C
ATOM    770  CD1 LEU A  57       3.497  30.353  34.580  1.00 74.24           C
ATOM    771  CD2 LEU A  57       4.898  28.619  33.463  1.00 75.16           C
ATOM    772  H   LEU A  57       1.315  26.893  34.579  1.00  0.00           H
ATOM    773  HA  LEU A  57       4.094  26.227  34.478  1.00  0.00           H
ATOM    774  HB2 LEU A  57       4.365  28.152  36.062  1.00  0.00           H
ATOM    775  HB3 LEU A  57       2.609  28.344  36.027  1.00  0.00           H
ATOM    776  HG  LEU A  57       2.774  28.656  33.542  1.00  0.00           H
ATOM    777 HD21 LEU A  57       4.953  27.561  33.206  1.00  0.00           H
ATOM    778 HD22 LEU A  57       4.925  29.216  32.551  1.00  0.00           H
ATOM    779 HD23 LEU A  57       5.745  28.884  34.096  1.00  0.00           H
ATOM    780 HD11 LEU A  57       2.563  30.527  35.114  1.00  0.00           H
ATOM    781 HD12 LEU A  57       3.516  30.959  33.674  1.00  0.00           H
ATOM    782 HD13 LEU A  57       4.337  30.627  35.219  1.00  0.00           H
ATOM    783  N   GLU A  58       2.531  25.205  37.155  1.00 75.10           N
ATOM    784  CA  GLU A  58       2.633  24.356  38.353  1.00 77.57           C
ATOM    785  C   GLU A  58       3.266  23.001  38.004  1.00 83.61           C
ATOM    786  O   GLU A  58       4.221  22.591  38.664  1.00 84.46           O
ATOM    787  CB  GLU A  58       1.261  24.147  39.021  1.00 79.76           C
ATOM    788  CG  GLU A  58       0.821  25.305  39.892  1.00 90.99           C
ATOM    789  CD  GLU A  58      -0.277  24.984  40.889  1.00115.56           C
ATOM    790  OE1 GLU A  58      -1.456  24.902  40.475  1.00107.19           O
ATOM    791  OE2 GLU A  58       0.039  24.853  42.093  1.00113.79           O
ATOM    792  H   GLU A  58       1.607  25.446  36.825  1.00  0.00           H
ATOM    793  HA  GLU A  58       3.284  24.858  39.069  1.00  0.00           H
ATOM    794  HB2 GLU A  58       1.314  23.252  39.641  1.00  0.00           H
ATOM    795  HB3 GLU A  58       0.513  23.990  38.243  1.00  0.00           H
ATOM    796  HG2 GLU A  58       1.689  25.657  40.449  1.00  0.00           H
ATOM    797  HG3 GLU A  58       0.475  26.112  39.245  1.00  0.00           H
ATOM    798  N   GLU A  59       2.758  22.334  36.945  1.00 80.93           N
ATOM    799  CA  GLU A  59       3.250  21.030  36.481  1.00 81.72           C
ATOM    800  C   GLU A  59       4.629  21.098  35.796  1.00 86.53           C
ATOM    801  O   GLU A  59       5.333  20.088  35.767  1.00 86.55           O
ATOM    802  CB  GLU A  59       2.212  20.326  35.589  1.00 82.17           C
ATOM    803  CG  GLU A  59       1.032  19.758  36.365  1.00 96.33           C
ATOM    804  CD  GLU A  59      -0.069  19.104  35.547  1.00117.47           C
ATOM    805  OE1 GLU A  59      -0.560  19.733  34.581  1.00 99.32           O
ATOM    806  OE2 GLU A  59      -0.486  17.981  35.916  1.00116.94           O
ATOM    807  H   GLU A  59       1.992  22.758  36.441  1.00  0.00           H
ATOM    808  HA  GLU A  59       3.372  20.409  37.368  1.00  0.00           H
ATOM    809  HB2 GLU A  59       2.706  19.508  35.064  1.00  0.00           H
ATOM    810  HB3 GLU A  59       1.839  21.040  34.855  1.00  0.00           H
ATOM    811  HG2 GLU A  59       0.583  20.575  36.929  1.00  0.00           H
ATOM    812  HG3 GLU A  59       1.412  19.023  37.074  1.00  0.00           H
ATOM    813  N   ALA A  60       5.014  22.278  35.263  1.00 83.71           N
ATOM    814  CA  ALA A  60       6.309  22.511  34.609  1.00 83.72           C
ATOM    815  C   ALA A  60       7.431  22.597  35.651  1.00 91.34           C
ATOM    816  O   ALA A  60       7.241  23.224  36.696  1.00 92.30           O
ATOM    817  CB  ALA A  60       6.257  23.792  33.786  1.00 83.12           C
ATOM    818  H   ALA A  60       4.368  23.052  35.318  1.00  0.00           H
ATOM    819  HA  ALA A  60       6.517  21.676  33.941  1.00  0.00           H
ATOM    820  HB1 ALA A  60       7.222  23.955  33.306  1.00  0.00           H
ATOM    821  HB2 ALA A  60       5.482  23.703  33.024  1.00  0.00           H
ATOM    822  HB3 ALA A  60       6.029  24.634  34.439  1.00  0.00           H
ATOM    823  N   GLU A  61       8.587  21.955  35.388  1.00 89.67           N
ATOM    824  CA  GLU A  61       9.699  21.958  36.349  1.00 92.43           C
ATOM    825  C   GLU A  61      11.057  22.323  35.729  1.00 97.34           C
ATOM    826  O   GLU A  61      11.697  23.275  36.179  1.00 98.09           O
ATOM    827  CB  GLU A  61       9.785  20.626  37.127  1.00 95.55           C
ATOM    828  CG  GLU A  61       8.588  20.303  38.021  1.00108.42           C
ATOM    829  CD  GLU A  61       8.246  21.283  39.130  1.00127.38           C
ATOM    830  OE1 GLU A  61       9.157  21.665  39.900  1.00121.29           O
ATOM    831  OE2 GLU A  61       7.050  21.633  39.257  1.00119.10           O
ATOM    832  H   GLU A  61       8.691  21.462  34.513  1.00  0.00           H
ATOM    833  HA  GLU A  61       9.474  22.732  37.082  1.00  0.00           H
ATOM    834  HB2 GLU A  61       9.888  19.820  36.401  1.00  0.00           H
ATOM    835  HB3 GLU A  61      10.681  20.647  37.747  1.00  0.00           H
ATOM    836  HG2 GLU A  61       7.713  20.224  37.376  1.00  0.00           H
ATOM    837  HG3 GLU A  61       8.761  19.327  38.475  1.00  0.00           H
ATOM    838  N   ASP A  62      11.506  21.556  34.725  1.00 93.19           N
ATOM    839  CA  ASP A  62      12.786  21.787  34.048  1.00 92.85           C
ATOM    840  C   ASP A  62      12.571  22.399  32.667  1.00 93.46           C
ATOM    841  O   ASP A  62      13.498  22.975  32.090  1.00 92.92           O
ATOM    842  CB  ASP A  62      13.599  20.486  33.960  1.00 95.68           C
ATOM    843  CG  ASP A  62      13.931  19.903  35.318  1.00111.25           C
ATOM    844  OD1 ASP A  62      13.143  19.066  35.812  1.00113.03           O
ATOM    845  OD2 ASP A  62      14.959  20.311  35.903  1.00119.39           O
ATOM    846  H   ASP A  62      10.934  20.781  34.420  1.00  0.00           H
ATOM    847  HA  ASP A  62      13.357  22.499  34.645  1.00  0.00           H
ATOM    848  HB2 ASP A  62      13.020  19.752  33.399  1.00  0.00           H
ATOM    849  HB3 ASP A  62      14.528  20.686  33.426  1.00  0.00           H
ATOM    850  N   GLU A  63      11.335  22.283  32.150  1.00 87.22           N
ATOM    851  CA  GLU A  63      10.925  22.836  30.863  1.00 84.47           C
ATOM    852  C   GLU A  63      10.679  24.359  30.929  1.00 85.41           C
ATOM    853  O   GLU A  63      10.645  25.001  29.882  1.00 82.95           O
ATOM    854  CB  GLU A  63       9.714  22.073  30.280  1.00 84.86           C
ATOM    855  CG  GLU A  63       8.475  22.037  31.169  1.00 97.01           C
ATOM    856  CD  GLU A  63       8.318  20.819  32.060  1.00118.68           C
ATOM    857  OE1 GLU A  63       9.314  20.399  32.692  1.00109.59           O
ATOM    858  OE2 GLU A  63       7.178  20.311  32.158  1.00115.02           O
ATOM    859  H   GLU A  63      10.644  21.780  32.688  1.00  0.00           H
ATOM    860  HA  GLU A  63      11.756  22.681  30.175  1.00  0.00           H
ATOM    861  HB2 GLU A  63      10.023  21.045  30.092  1.00  0.00           H
ATOM    862  HB3 GLU A  63       9.443  22.531  29.329  1.00  0.00           H
ATOM    863  HG2 GLU A  63       8.503  22.917  31.812  1.00  0.00           H
ATOM    864  HG3 GLU A  63       7.594  22.109  30.531  1.00  0.00           H
ATOM    865  N   ILE A  64      10.537  24.930  32.161  1.00 82.22           N
ATOM    866  CA  ILE A  64      10.307  26.364  32.441  1.00 81.37           C
ATOM    867  C   ILE A  64      11.300  27.259  31.684  1.00 82.32           C
ATOM    868  O   ILE A  64      10.883  28.241  31.072  1.00 80.27           O
ATOM    869  CB  ILE A  64      10.264  26.691  33.971  1.00 86.58           C
ATOM    870  CG1 ILE A  64       9.492  25.614  34.770  1.00 88.04           C
ATOM    871  CG2 ILE A  64       9.678  28.099  34.223  1.00 87.19           C
ATOM    872  CD1 ILE A  64       9.550  25.750  36.302  1.00 98.40           C
ATOM    873  H   ILE A  64      10.595  24.313  32.959  1.00  0.00           H
ATOM    874  HA  ILE A  64       9.318  26.600  32.048  1.00  0.00           H
ATOM    875  HB  ILE A  64      11.292  26.694  34.334  1.00  0.00           H
ATOM    876 HG12 ILE A  64       9.904  24.641  34.504  1.00  0.00           H
ATOM    877 HG13 ILE A  64       8.447  25.640  34.462  1.00  0.00           H
ATOM    878 HD11 ILE A  64       8.976  24.945  36.761  1.00  0.00           H
ATOM    879 HD12 ILE A  64       9.128  26.711  36.597  1.00  0.00           H
ATOM    880 HD13 ILE A  64      10.587  25.691  36.633  1.00  0.00           H
ATOM    881 HG21 ILE A  64      10.240  28.835  33.649  1.00  0.00           H
ATOM    882 HG22 ILE A  64       9.747  28.336  35.285  1.00  0.00           H
ATOM    883 HG23 ILE A  64       8.633  28.118  33.914  1.00  0.00           H
ATOM    884  N   GLU A  65      12.598  26.887  31.698  1.00 79.29           N
ATOM    885  CA  GLU A  65      13.685  27.594  31.008  1.00 78.99           C
ATOM    886  C   GLU A  65      13.448  27.618  29.493  1.00 80.10           C
ATOM    887  O   GLU A  65      13.677  28.648  28.853  1.00 78.84           O
ATOM    888  CB  GLU A  65      15.051  26.954  31.323  1.00 81.87           C
ATOM    889  CG  GLU A  65      15.459  27.022  32.787  1.00 97.53           C
ATOM    890  CD  GLU A  65      14.984  25.860  33.638  1.00126.25           C
ATOM    891  OE1 GLU A  65      15.495  24.733  33.442  1.00127.13           O
ATOM    892  OE2 GLU A  65      14.111  26.077  34.509  1.00122.39           O
ATOM    893  H   GLU A  65      12.840  26.059  32.223  1.00  0.00           H
ATOM    894  HA  GLU A  65      13.702  28.624  31.366  1.00  0.00           H
ATOM    895  HB2 GLU A  65      15.811  27.468  30.734  1.00  0.00           H
ATOM    896  HB3 GLU A  65      15.023  25.908  31.018  1.00  0.00           H
ATOM    897  HG2 GLU A  65      15.051  27.940  33.210  1.00  0.00           H
ATOM    898  HG3 GLU A  65      16.547  27.069  32.842  1.00  0.00           H
ATOM    899  N   ASP A  66      12.964  26.483  28.936  1.00 75.30           N
ATOM    900  CA  ASP A  66      12.645  26.310  27.515  1.00 73.07           C
ATOM    901  C   ASP A  66      11.341  27.035  27.144  1.00 75.21           C
ATOM    902  O   ASP A  66      11.215  27.490  26.006  1.00 73.97           O
ATOM    903  CB  ASP A  66      12.547  24.817  27.136  1.00 74.30           C
ATOM    904  CG  ASP A  66      13.549  23.875  27.789  1.00 83.39           C
ATOM    905  OD1 ASP A  66      13.126  22.796  28.263  1.00 82.76           O
ATOM    906  OD2 ASP A  66      14.761  24.205  27.801  1.00 90.74           O
ATOM    907  H   ASP A  66      12.811  25.693  29.547  1.00  0.00           H
ATOM    908  HA  ASP A  66      13.453  26.752  26.933  1.00  0.00           H
ATOM    909  HB2 ASP A  66      12.679  24.742  26.057  1.00  0.00           H
ATOM    910  HB3 ASP A  66      11.543  24.469  27.381  1.00  0.00           H
ATOM    911  N   ILE A  67      10.372  27.129  28.091  1.00 71.50           N
ATOM    912  CA  ILE A  67       9.091  27.829  27.891  1.00 70.39           C
ATOM    913  C   ILE A  67       9.356  29.328  27.707  1.00 74.25           C
ATOM    914  O   ILE A  67       8.752  29.947  26.834  1.00 73.45           O
ATOM    915  CB  ILE A  67       8.055  27.532  29.013  1.00 73.99           C
ATOM    916  CG1 ILE A  67       7.638  26.050  29.007  1.00 73.91           C
ATOM    917  CG2 ILE A  67       6.816  28.430  28.888  1.00 73.86           C
ATOM    918  CD1 ILE A  67       7.281  25.496  30.359  1.00 81.99           C
ATOM    919  H   ILE A  67      10.540  26.693  28.986  1.00  0.00           H
ATOM    920  HA  ILE A  67       8.667  27.461  26.957  1.00  0.00           H
ATOM    921  HB  ILE A  67       8.528  27.744  29.972  1.00  0.00           H
ATOM    922 HG12 ILE A  67       8.467  25.465  28.608  1.00  0.00           H
ATOM    923 HG13 ILE A  67       6.779  25.933  28.346  1.00  0.00           H
ATOM    924 HG21 ILE A  67       7.123  29.476  28.893  1.00  0.00           H
ATOM    925 HG22 ILE A  67       6.146  28.244  29.728  1.00  0.00           H
ATOM    926 HG23 ILE A  67       6.299  28.208  27.955  1.00  0.00           H
ATOM    927 HD11 ILE A  67       7.000  24.447  30.260  1.00  0.00           H
ATOM    928 HD12 ILE A  67       8.140  25.580  31.024  1.00  0.00           H
ATOM    929 HD13 ILE A  67       6.444  26.059  30.773  1.00  0.00           H
ATOM    930  N   GLN A  68      10.284  29.890  28.505  1.00 72.25           N
ATOM    931  CA  GLN A  68      10.710  31.288  28.422  1.00 73.07           C
ATOM    932  C   GLN A  68      11.346  31.533  27.041  1.00 76.44           C
ATOM    933  O   GLN A  68      11.060  32.552  26.409  1.00 76.10           O
ATOM    934  CB  GLN A  68      11.673  31.627  29.588  1.00 76.26           C
ATOM    935  CG  GLN A  68      12.582  32.853  29.398  1.00 96.48           C
ATOM    936  CD  GLN A  68      11.882  34.181  29.571  1.00122.08           C
ATOM    937  OE1 GLN A  68      10.998  34.562  28.795  1.00118.82           O
ATOM    938  NE2 GLN A  68      12.324  34.955  30.549  1.00116.21           N
ATOM    939  H   GLN A  68      10.715  29.307  29.208  1.00  0.00           H
ATOM    940  HA  GLN A  68       9.827  31.922  28.511  1.00  0.00           H
ATOM    941  HB2 GLN A  68      11.067  31.800  30.477  1.00  0.00           H
ATOM    942  HB3 GLN A  68      12.306  30.759  29.771  1.00  0.00           H
ATOM    943  HG2 GLN A  68      12.999  32.816  28.391  1.00  0.00           H
ATOM    944  HG3 GLN A  68      13.400  32.794  30.116  1.00  0.00           H
ATOM    945 HE21 GLN A  68      11.917  35.868  30.694  1.00  0.00           H
ATOM    946 HE22 GLN A  68      13.069  34.633  31.150  1.00  0.00           H
ATOM    947  N   GLN A  69      12.161  30.563  26.569  1.00 72.52           N
ATOM    948  CA  GLN A  69      12.830  30.569  25.268  1.00 71.79           C
ATOM    949  C   GLN A  69      11.797  30.496  24.117  1.00 73.50           C
ATOM    950  O   GLN A  69      11.923  31.259  23.159  1.00 72.44           O
ATOM    951  CB  GLN A  69      13.855  29.412  25.191  1.00 73.63           C
ATOM    952  CG  GLN A  69      14.539  29.214  23.826  1.00 96.58           C
ATOM    953  CD  GLN A  69      15.692  30.157  23.554  1.00123.13           C
ATOM    954  OE1 GLN A  69      16.229  30.822  24.450  1.00123.79           O
ATOM    955  NE2 GLN A  69      16.131  30.201  22.305  1.00113.73           N
ATOM    956  H   GLN A  69      12.322  29.765  27.167  1.00  0.00           H
ATOM    957  HA  GLN A  69      13.374  31.509  25.173  1.00  0.00           H
ATOM    958  HB2 GLN A  69      14.633  29.604  25.930  1.00  0.00           H
ATOM    959  HB3 GLN A  69      13.348  28.485  25.459  1.00  0.00           H
ATOM    960  HG2 GLN A  69      14.918  28.193  23.781  1.00  0.00           H
ATOM    961  HG3 GLN A  69      13.793  29.343  23.042  1.00  0.00           H
ATOM    962 HE21 GLN A  69      15.688  29.637  21.594  1.00  0.00           H
ATOM    963 HE22 GLN A  69      16.909  30.798  22.064  1.00  0.00           H
ATOM    964  N   GLU A  70      10.778  29.606  24.222  1.00 68.70           N
ATOM    965  CA  GLU A  70       9.745  29.452  23.185  1.00 67.13           C
ATOM    966  C   GLU A  70       8.946  30.732  22.947  1.00 72.13           C
ATOM    967  O   GLU A  70       8.657  31.045  21.788  1.00 71.56           O
ATOM    968  CB  GLU A  70       8.821  28.261  23.448  1.00 67.66           C
ATOM    969  CG  GLU A  70       7.917  27.964  22.262  1.00 75.84           C
ATOM    970  CD  GLU A  70       7.080  26.704  22.305  1.00 96.06           C
ATOM    971  OE1 GLU A  70       7.057  26.021  23.354  1.00 94.04           O
ATOM    972  OE2 GLU A  70       6.453  26.389  21.270  1.00 89.96           O
ATOM    973  H   GLU A  70      10.726  29.025  25.046  1.00  0.00           H
ATOM    974  HA  GLU A  70      10.270  29.237  22.254  1.00  0.00           H
ATOM    975  HB2 GLU A  70       9.431  27.382  23.653  1.00  0.00           H
ATOM    976  HB3 GLU A  70       8.204  28.476  24.320  1.00  0.00           H
ATOM    977  HG2 GLU A  70       8.552  27.901  21.378  1.00  0.00           H
ATOM    978  HG3 GLU A  70       7.243  28.811  22.132  1.00  0.00           H
ATOM    979  N   ILE A  71       8.609  31.469  24.032  1.00 69.49           N
ATOM    980  CA  ILE A  71       7.897  32.750  23.979  1.00 70.11           C
ATOM    981  C   ILE A  71       8.788  33.748  23.243  1.00 75.23           C
ATOM    982  O   ILE A  71       8.318  34.414  22.321  1.00 75.13           O
ATOM    983  CB  ILE A  71       7.521  33.257  25.402  1.00 74.62           C
ATOM    984  CG1 ILE A  71       6.472  32.349  26.063  1.00 75.10           C
ATOM    985  CG2 ILE A  71       7.055  34.725  25.394  1.00 76.22           C
ATOM    986  CD1 ILE A  71       6.521  32.386  27.566  1.00 85.74           C
ATOM    987  H   ILE A  71       8.866  31.112  24.941  1.00  0.00           H
ATOM    988  HA  ILE A  71       6.980  32.614  23.405  1.00  0.00           H
ATOM    989  HB  ILE A  71       8.423  33.207  26.012  1.00  0.00           H
ATOM    990 HG12 ILE A  71       6.645  31.324  25.736  1.00  0.00           H
ATOM    991 HG13 ILE A  71       5.480  32.660  25.735  1.00  0.00           H
ATOM    992 HD11 ILE A  71       7.399  32.947  27.888  1.00  0.00           H
ATOM    993 HD12 ILE A  71       6.578  31.368  27.953  1.00  0.00           H
ATOM    994 HD13 ILE A  71       5.621  32.869  27.947  1.00  0.00           H
ATOM    995 HG21 ILE A  71       7.816  35.346  24.921  1.00  0.00           H
ATOM    996 HG22 ILE A  71       6.898  35.062  26.419  1.00  0.00           H
ATOM    997 HG23 ILE A  71       6.121  34.807  24.837  1.00  0.00           H
ATOM    998  N   THR A  72      10.082  33.808  23.634  1.00 72.02           N
ATOM    999  CA  THR A  72      11.118  34.679  23.070  1.00 71.93           C
ATOM   1000  C   THR A  72      11.319  34.424  21.567  1.00 71.70           C
ATOM   1001  O   THR A  72      11.298  35.384  20.793  1.00 70.21           O
ATOM   1002  CB  THR A  72      12.410  34.568  23.904  1.00 83.22           C
ATOM   1003  OG1 THR A  72      12.119  34.969  25.244  1.00 85.50           O
ATOM   1004  CG2 THR A  72      13.555  35.414  23.352  1.00 82.85           C
ATOM   1005  H   THR A  72      10.361  33.194  24.386  1.00  0.00           H
ATOM   1006  HA  THR A  72      10.761  35.704  23.173  1.00  0.00           H
ATOM   1007  HB  THR A  72      12.725  33.525  23.916  1.00  0.00           H
ATOM   1008  HG1 THR A  72      11.792  34.215  25.740  1.00  0.00           H
ATOM   1009 HG21 THR A  72      14.435  35.292  23.984  1.00  0.00           H
ATOM   1010 HG22 THR A  72      13.259  36.463  23.341  1.00  0.00           H
ATOM   1011 HG23 THR A  72      13.789  35.092  22.337  1.00  0.00           H
ATOM   1012  N   VAL A  73      11.491  33.143  21.160  1.00 66.45           N
ATOM   1013  CA  VAL A  73      11.688  32.760  19.757  1.00 65.09           C
ATOM   1014  C   VAL A  73      10.478  33.198  18.924  1.00 68.17           C
ATOM   1015  O   VAL A  73      10.657  33.944  17.966  1.00 66.84           O
ATOM   1016  CB  VAL A  73      12.072  31.260  19.555  1.00 68.18           C
ATOM   1017  CG1 VAL A  73      12.169  30.903  18.072  1.00 67.02           C
ATOM   1018  CG2 VAL A  73      13.390  30.926  20.255  1.00 68.97           C
ATOM   1019  H   VAL A  73      11.483  32.414  21.859  1.00  0.00           H
ATOM   1020  HA  VAL A  73      12.535  33.344  19.397  1.00  0.00           H
ATOM   1021  HB  VAL A  73      11.288  30.647  20.000  1.00  0.00           H
ATOM   1022 HG21 VAL A  73      13.316  31.182  21.312  1.00  0.00           H
ATOM   1023 HG22 VAL A  73      13.595  29.860  20.153  1.00  0.00           H
ATOM   1024 HG23 VAL A  73      14.199  31.497  19.799  1.00  0.00           H
ATOM   1025 HG11 VAL A  73      11.228  31.143  17.578  1.00  0.00           H
ATOM   1026 HG12 VAL A  73      12.976  31.474  17.613  1.00  0.00           H
ATOM   1027 HG13 VAL A  73      12.373  29.837  17.967  1.00  0.00           H
ATOM   1028  N   LEU A  74       9.253  32.795  19.336  1.00 65.22           N
ATOM   1029  CA  LEU A  74       7.997  33.149  18.662  1.00 64.76           C
ATOM   1030  C   LEU A  74       7.783  34.672  18.572  1.00 68.09           C
ATOM   1031  O   LEU A  74       7.278  35.146  17.554  1.00 67.51           O
ATOM   1032  CB  LEU A  74       6.791  32.483  19.360  1.00 64.81           C
ATOM   1033  CG  LEU A  74       6.330  31.108  18.863  1.00 69.32           C
ATOM   1034  CD1 LEU A  74       5.451  30.434  19.892  1.00 69.13           C
ATOM   1035  CD2 LEU A  74       5.564  31.208  17.534  1.00 72.60           C
ATOM   1036  H   LEU A  74       9.199  32.213  20.160  1.00  0.00           H
ATOM   1037  HA  LEU A  74       8.046  32.761  17.645  1.00  0.00           H
ATOM   1038  HB2 LEU A  74       7.048  32.375  20.414  1.00  0.00           H
ATOM   1039  HB3 LEU A  74       5.944  33.166  19.290  1.00  0.00           H
ATOM   1040  HG  LEU A  74       7.212  30.487  18.705  1.00  0.00           H
ATOM   1041 HD11 LEU A  74       5.989  30.360  20.837  1.00  0.00           H
ATOM   1042 HD12 LEU A  74       5.187  29.435  19.545  1.00  0.00           H
ATOM   1043 HD13 LEU A  74       4.544  31.021  20.035  1.00  0.00           H
ATOM   1044 HD21 LEU A  74       6.193  31.693  16.787  1.00  0.00           H
ATOM   1045 HD22 LEU A  74       4.657  31.794  17.681  1.00  0.00           H
ATOM   1046 HD23 LEU A  74       5.299  30.208  17.191  1.00  0.00           H
ATOM   1047  N   SER A  75       8.164  35.427  19.626  1.00 64.15           N
ATOM   1048  CA  SER A  75       8.023  36.887  19.658  1.00 64.36           C
ATOM   1049  C   SER A  75       9.011  37.597  18.744  1.00 68.37           C
ATOM   1050  O   SER A  75       8.714  38.690  18.262  1.00 68.67           O
ATOM   1051  CB  SER A  75       8.151  37.423  21.084  1.00 68.57           C
ATOM   1052  OG  SER A  75       9.431  37.179  21.639  1.00 76.28           O
ATOM   1053  H   SER A  75       8.565  34.964  20.430  1.00  0.00           H
ATOM   1054  HA  SER A  75       7.020  37.127  19.306  1.00  0.00           H
ATOM   1055  HB2 SER A  75       7.400  36.939  21.709  1.00  0.00           H
ATOM   1056  HB3 SER A  75       7.967  38.497  21.077  1.00  0.00           H
ATOM   1057  HG  SER A  75      10.038  36.917  20.943  1.00  0.00           H
ATOM   1058  N   GLN A  76      10.192  36.997  18.530  1.00 65.03           N
ATOM   1059  CA  GLN A  76      11.243  37.568  17.676  1.00 65.77           C
ATOM   1060  C   GLN A  76      11.072  37.204  16.187  1.00 67.97           C
ATOM   1061  O   GLN A  76      11.830  37.699  15.339  1.00 68.68           O
ATOM   1062  CB  GLN A  76      12.640  37.181  18.197  1.00 67.91           C
ATOM   1063  CG  GLN A  76      13.038  37.894  19.495  1.00 87.59           C
ATOM   1064  CD  GLN A  76      14.249  37.295  20.185  1.00113.06           C
ATOM   1065  OE1 GLN A  76      14.661  36.150  19.940  1.00107.31           O
ATOM   1066  NE2 GLN A  76      14.830  38.055  21.102  1.00110.65           N
ATOM   1067  H   GLN A  76      10.367  36.109  18.978  1.00  0.00           H
ATOM   1068  HA  GLN A  76      11.163  38.652  17.752  1.00  0.00           H
ATOM   1069  HB2 GLN A  76      13.373  37.430  17.430  1.00  0.00           H
ATOM   1070  HB3 GLN A  76      12.664  36.105  18.368  1.00  0.00           H
ATOM   1071  HG2 GLN A  76      12.194  37.847  20.183  1.00  0.00           H
ATOM   1072  HG3 GLN A  76      13.247  38.940  19.269  1.00  0.00           H
ATOM   1073 HE21 GLN A  76      14.470  38.979  21.295  1.00  0.00           H
ATOM   1074 HE22 GLN A  76      15.633  37.711  21.608  1.00  0.00           H
ATOM   1075  N   CYS A  77      10.073  36.352  15.869  1.00 61.21           N
ATOM   1076  CA  CYS A  77       9.792  35.936  14.495  1.00 59.16           C
ATOM   1077  C   CYS A  77       8.627  36.710  13.910  1.00 60.27           C
ATOM   1078  O   CYS A  77       7.572  36.820  14.538  1.00 60.12           O
ATOM   1079  CB  CYS A  77       9.545  34.432  14.411  1.00 58.79           C
ATOM   1080  SG  CYS A  77      10.954  33.413  14.916  1.00 62.95           S
ATOM   1081  H   CYS A  77       9.495  35.986  16.612  1.00  0.00           H
ATOM   1082  HA  CYS A  77      10.673  36.161  13.894  1.00  0.00           H
ATOM   1083  HB2 CYS A  77       9.298  34.184  13.379  1.00  0.00           H
ATOM   1084  HB3 CYS A  77       8.692  34.184  15.042  1.00  0.00           H
ATOM   1085  HG  CYS A  77      11.009  33.358  16.250  1.00  0.00           H
ATOM   1086  N   ASP A  78       8.806  37.218  12.690  1.00 54.93           N
ATOM   1087  CA  ASP A  78       7.765  37.921  11.951  1.00 53.82           C
ATOM   1088  C   ASP A  78       7.877  37.527  10.487  1.00 52.40           C
ATOM   1089  O   ASP A  78       8.545  38.205   9.714  1.00 51.67           O
ATOM   1090  CB  ASP A  78       7.843  39.447  12.159  1.00 57.61           C
ATOM   1091  CG  ASP A  78       6.717  40.246  11.508  1.00 71.93           C
ATOM   1092  OD1 ASP A  78       5.656  39.648  11.204  1.00 71.72           O
ATOM   1093  OD2 ASP A  78       6.878  41.478  11.347  1.00 80.25           O
ATOM   1094  H   ASP A  78       9.711  37.110  12.255  1.00  0.00           H
ATOM   1095  HA  ASP A  78       6.798  37.578  12.320  1.00  0.00           H
ATOM   1096  HB2 ASP A  78       8.789  39.797  11.745  1.00  0.00           H
ATOM   1097  HB3 ASP A  78       7.838  39.651  13.230  1.00  0.00           H
ATOM   1098  N   SER A  79       7.249  36.391  10.116  1.00 45.12           N
ATOM   1099  CA  SER A  79       7.298  35.885   8.747  1.00 42.33           C
ATOM   1100  C   SER A  79       5.984  35.220   8.363  1.00 43.26           C
ATOM   1101  O   SER A  79       5.368  34.569   9.215  1.00 40.85           O
ATOM   1102  CB  SER A  79       8.446  34.880   8.611  1.00 43.50           C
ATOM   1103  OG  SER A  79       8.367  34.095   7.429  1.00 41.64           O
ATOM   1104  H   SER A  79       6.727  35.873  10.809  1.00  0.00           H
ATOM   1105  HA  SER A  79       7.480  36.720   8.070  1.00  0.00           H
ATOM   1106  HB2 SER A  79       9.387  35.429   8.599  1.00  0.00           H
ATOM   1107  HB3 SER A  79       8.437  34.216   9.475  1.00  0.00           H
ATOM   1108  HG  SER A  79       9.039  33.410   7.454  1.00  0.00           H
ATOM   1109  N   PRO A  80       5.572  35.301   7.076  1.00 40.11           N
ATOM   1110  CA  PRO A  80       4.359  34.587   6.649  1.00 39.99           C
ATOM   1111  C   PRO A  80       4.564  33.067   6.598  1.00 41.36           C
ATOM   1112  O   PRO A  80       3.593  32.344   6.378  1.00 39.29           O
ATOM   1113  CB  PRO A  80       4.117  35.106   5.223  1.00 42.60           C
ATOM   1114  CG  PRO A  80       5.066  36.230   5.023  1.00 47.95           C
ATOM   1115  CD  PRO A  80       6.198  36.004   5.939  1.00 43.10           C
ATOM   1116  HA  PRO A  80       3.519  34.839   7.296  1.00  0.00           H
ATOM   1117  HB2 PRO A  80       3.090  35.456   5.118  1.00  0.00           H
ATOM   1118  HB3 PRO A  80       4.317  34.316   4.500  1.00  0.00           H
ATOM   1119  HG2 PRO A  80       4.579  37.177   5.256  1.00  0.00           H
ATOM   1120  HG3 PRO A  80       5.419  36.238   3.992  1.00  0.00           H
ATOM   1121  HD2 PRO A  80       6.963  35.386   5.470  1.00  0.00           H
ATOM   1122  HD3 PRO A  80       6.621  36.954   6.264  1.00  0.00           H
ATOM   1123  N   TYR A  81       5.831  32.586   6.752  1.00 35.88           N
ATOM   1124  CA  TYR A  81       6.146  31.147   6.694  1.00 33.71           C
ATOM   1125  C   TYR A  81       6.356  30.521   8.065  1.00 34.27           C
ATOM   1126  O   TYR A  81       6.704  29.349   8.152  1.00 33.71           O
ATOM   1127  CB  TYR A  81       7.365  30.907   5.775  1.00 34.24           C
ATOM   1128  CG  TYR A  81       7.218  31.581   4.428  1.00 35.42           C
ATOM   1129  CD1 TYR A  81       6.292  31.122   3.498  1.00 37.18           C
ATOM   1130  CD2 TYR A  81       7.916  32.747   4.131  1.00 35.84           C
ATOM   1131  CE1 TYR A  81       6.100  31.779   2.285  1.00 40.28           C
ATOM   1132  CE2 TYR A  81       7.727  33.415   2.920  1.00 37.16           C
ATOM   1133  CZ  TYR A  81       6.831  32.918   1.996  1.00 45.91           C
ATOM   1134  OH  TYR A  81       6.674  33.543   0.783  1.00 52.41           O
ATOM   1135  H   TYR A  81       6.583  33.241   6.912  1.00  0.00           H
ATOM   1136  HA  TYR A  81       5.292  30.647   6.237  1.00  0.00           H
ATOM   1137  HB2 TYR A  81       8.255  31.299   6.266  1.00  0.00           H
ATOM   1138  HB3 TYR A  81       7.488  29.835   5.623  1.00  0.00           H
ATOM   1139  HD1 TYR A  81       5.711  30.239   3.720  1.00  0.00           H
ATOM   1140  HD2 TYR A  81       8.617  33.143   4.851  1.00  0.00           H
ATOM   1141  HE1 TYR A  81       5.383  31.401   1.572  1.00  0.00           H
ATOM   1142  HE2 TYR A  81       8.280  34.318   2.707  1.00  0.00           H
ATOM   1143  HH  TYR A  81       5.761  33.821   0.682  1.00  0.00           H
ATOM   1144  N   VAL A  82       6.139  31.289   9.137  1.00 32.38           N
ATOM   1145  CA  VAL A  82       6.268  30.848  10.521  1.00 32.72           C
ATOM   1146  C   VAL A  82       4.967  31.247  11.222  1.00 38.78           C
ATOM   1147  O   VAL A  82       4.514  32.381  11.030  1.00 39.32           O
ATOM   1148  CB  VAL A  82       7.492  31.537  11.202  1.00 37.98           C
ATOM   1149  CG1 VAL A  82       7.466  31.369  12.713  1.00 37.37           C
ATOM   1150  CG2 VAL A  82       8.818  31.049  10.616  1.00 38.30           C
ATOM   1151  H   VAL A  82       5.865  32.248   8.976  1.00  0.00           H
ATOM   1152  HA  VAL A  82       6.388  29.765  10.554  1.00  0.00           H
ATOM   1153  HB  VAL A  82       7.420  32.604  10.994  1.00  0.00           H
ATOM   1154 HG21 VAL A  82       8.808  31.181   9.534  1.00  0.00           H
ATOM   1155 HG22 VAL A  82       8.952  29.993  10.852  1.00  0.00           H
ATOM   1156 HG23 VAL A  82       9.638  31.624  11.045  1.00  0.00           H
ATOM   1157 HG11 VAL A  82       6.512  31.724  13.102  1.00  0.00           H
ATOM   1158 HG12 VAL A  82       8.277  31.947  13.157  1.00  0.00           H
ATOM   1159 HG13 VAL A  82       7.591  30.316  12.964  1.00  0.00           H
ATOM   1160  N   THR A  83       4.404  30.359  12.076  1.00 34.13           N
ATOM   1161  CA  THR A  83       3.167  30.656  12.823  1.00 33.67           C
ATOM   1162  C   THR A  83       3.358  31.926  13.633  1.00 38.88           C
ATOM   1163  O   THR A  83       4.365  32.055  14.335  1.00 37.84           O
ATOM   1164  CB  THR A  83       2.745  29.488  13.701  1.00 40.31           C
ATOM   1165  OG1 THR A  83       3.804  29.143  14.602  1.00 43.40           O
ATOM   1166  CG2 THR A  83       2.359  28.295  12.891  1.00 34.82           C
ATOM   1167  H   THR A  83       4.847  29.461  12.206  1.00  0.00           H
ATOM   1168  HA  THR A  83       2.372  30.836  12.099  1.00  0.00           H
ATOM   1169  HB  THR A  83       1.881  29.797  14.290  1.00  0.00           H
ATOM   1170  HG1 THR A  83       4.442  28.586  14.149  1.00  0.00           H
ATOM   1171 HG21 THR A  83       2.064  27.483  13.556  1.00  0.00           H
ATOM   1172 HG22 THR A  83       3.208  27.978  12.285  1.00  0.00           H
ATOM   1173 HG23 THR A  83       1.524  28.553  12.240  1.00  0.00           H
ATOM   1174  N   LYS A  84       2.464  32.901  13.436  1.00 36.38           N
ATOM   1175  CA  LYS A  84       2.570  34.174  14.148  1.00 38.76           C
ATOM   1176  C   LYS A  84       2.199  33.987  15.616  1.00 44.03           C
ATOM   1177  O   LYS A  84       1.341  33.177  15.952  1.00 41.59           O
ATOM   1178  CB  LYS A  84       1.704  35.264  13.488  1.00 41.09           C
ATOM   1179  CG  LYS A  84       2.120  35.592  12.060  1.00 58.14           C
ATOM   1180  CD  LYS A  84       2.812  36.943  11.911  1.00 69.60           C
ATOM   1181  CE  LYS A  84       3.524  37.084  10.579  1.00 79.20           C
ATOM   1182  NZ  LYS A  84       2.614  36.937   9.404  1.00 85.94           N
ATOM   1183  H   LYS A  84       1.705  32.756  12.786  1.00  0.00           H
ATOM   1184  HA  LYS A  84       3.610  34.498  14.103  1.00  0.00           H
ATOM   1185  HB2 LYS A  84       1.779  36.172  14.086  1.00  0.00           H
ATOM   1186  HB3 LYS A  84       0.666  34.932  13.483  1.00  0.00           H
ATOM   1187  HG2 LYS A  84       1.227  35.593  11.435  1.00  0.00           H
ATOM   1188  HG3 LYS A  84       2.794  34.813  11.705  1.00  0.00           H
ATOM   1189  HD2 LYS A  84       3.543  37.052  12.712  1.00  0.00           H
ATOM   1190  HD3 LYS A  84       2.068  37.734  12.001  1.00  0.00           H
ATOM   1191  HE2 LYS A  84       3.987  38.070  10.537  1.00  0.00           H
ATOM   1192  HE3 LYS A  84       4.305  36.326  10.516  1.00  0.00           H
ATOM   1193  HZ1 LYS A  84       3.145  37.041   8.551  1.00  0.00           H
ATOM   1194  HZ2 LYS A  84       1.897  37.648   9.442  1.00  0.00           H
ATOM   1195  HZ3 LYS A  84       2.184  36.024   9.424  1.00  0.00           H
ATOM   1196  N   TYR A  85       2.879  34.721  16.489  1.00 44.21           N
ATOM   1197  CA  TYR A  85       2.610  34.688  17.921  1.00 45.41           C
ATOM   1198  C   TYR A  85       2.072  36.075  18.244  1.00 45.38           C
ATOM   1199  O   TYR A  85       2.671  37.059  17.844  1.00 44.00           O
ATOM   1200  CB  TYR A  85       3.890  34.334  18.684  1.00 48.64           C
ATOM   1201  CG  TYR A  85       4.014  34.926  20.070  1.00 53.66           C
ATOM   1202  CD1 TYR A  85       4.647  36.150  20.271  1.00 57.01           C
ATOM   1203  CD2 TYR A  85       3.591  34.220  21.188  1.00 55.14           C
ATOM   1204  CE1 TYR A  85       4.812  36.678  21.547  1.00 59.63           C
ATOM   1205  CE2 TYR A  85       3.757  34.736  22.472  1.00 57.38           C
ATOM   1206  CZ  TYR A  85       4.380  35.961  22.647  1.00 65.04           C
ATOM   1207  OH  TYR A  85       4.552  36.498  23.898  1.00 66.14           O
ATOM   1208  H   TYR A  85       3.612  35.326  16.147  1.00  0.00           H
ATOM   1209  HA  TYR A  85       1.843  33.942  18.130  1.00  0.00           H
ATOM   1210  HB2 TYR A  85       4.738  34.682  18.094  1.00  0.00           H
ATOM   1211  HB3 TYR A  85       3.952  33.249  18.767  1.00  0.00           H
ATOM   1212  HD1 TYR A  85       5.017  36.700  19.419  1.00  0.00           H
ATOM   1213  HD2 TYR A  85       3.125  33.254  21.061  1.00  0.00           H
ATOM   1214  HE1 TYR A  85       5.276  37.644  21.678  1.00  0.00           H
ATOM   1215  HE2 TYR A  85       3.401  34.182  23.328  1.00  0.00           H
ATOM   1216  HH  TYR A  85       4.023  37.295  23.979  1.00  0.00           H
ATOM   1217  N   TYR A  86       0.924  36.144  18.897  1.00 42.62           N
ATOM   1218  CA  TYR A  86       0.253  37.405  19.162  1.00 43.70           C
ATOM   1219  C   TYR A  86       0.461  37.960  20.579  1.00 47.63           C
ATOM   1220  O   TYR A  86       0.182  39.132  20.815  1.00 49.87           O
ATOM   1221  CB  TYR A  86      -1.227  37.281  18.811  1.00 45.78           C
ATOM   1222  CG  TYR A  86      -1.414  36.962  17.338  1.00 48.19           C
ATOM   1223  CD1 TYR A  86      -0.920  37.817  16.348  1.00 51.82           C
ATOM   1224  CD2 TYR A  86      -2.063  35.803  16.933  1.00 47.83           C
ATOM   1225  CE1 TYR A  86      -1.057  37.512  14.991  1.00 53.63           C
ATOM   1226  CE2 TYR A  86      -2.227  35.499  15.579  1.00 48.73           C
ATOM   1227  CZ  TYR A  86      -1.718  36.354  14.612  1.00 59.43           C
ATOM   1228  OH  TYR A  86      -1.887  36.065  13.277  1.00 62.41           O
ATOM   1229  H   TYR A  86       0.498  35.288  19.224  1.00  0.00           H
ATOM   1230  HA  TYR A  86       0.678  38.136  18.474  1.00  0.00           H
ATOM   1231  HB2 TYR A  86      -1.669  36.482  19.407  1.00  0.00           H
ATOM   1232  HB3 TYR A  86      -1.730  38.220  19.041  1.00  0.00           H
ATOM   1233  HD1 TYR A  86      -0.423  38.731  16.638  1.00  0.00           H
ATOM   1234  HD2 TYR A  86      -2.448  35.124  17.679  1.00  0.00           H
ATOM   1235  HE1 TYR A  86      -0.650  38.175  14.242  1.00  0.00           H
ATOM   1236  HE2 TYR A  86      -2.749  34.600  15.286  1.00  0.00           H
ATOM   1237  HH  TYR A  86      -2.390  36.768  12.859  1.00  0.00           H
ATOM   1238  N   GLY A  87       1.016  37.155  21.469  1.00 40.85           N
ATOM   1239  CA  GLY A  87       1.290  37.589  22.832  1.00 40.89           C
ATOM   1240  C   GLY A  87       1.129  36.475  23.834  1.00 43.56           C
ATOM   1241  O   GLY A  87       0.429  35.487  23.584  1.00 41.49           O
ATOM   1242  H   GLY A  87       1.257  36.213  21.196  1.00  0.00           H
ATOM   1243  HA2 GLY A  87       2.314  37.959  22.882  1.00  0.00           H
ATOM   1244  HA3 GLY A  87       0.608  38.399  23.090  1.00  0.00           H
ATOM   1245  N   SER A  88       1.815  36.624  24.964  1.00 40.83           N
ATOM   1246  CA  SER A  88       1.745  35.704  26.088  1.00 40.82           C
ATOM   1247  C   SER A  88       1.094  36.427  27.223  1.00 44.89           C
ATOM   1248  O   SER A  88       1.362  37.620  27.457  1.00 44.05           O
ATOM   1249  CB  SER A  88       3.131  35.217  26.495  1.00 44.05           C
ATOM   1250  OG  SER A  88       3.669  34.423  25.450  1.00 49.93           O
ATOM   1251  H   SER A  88       2.423  37.427  25.046  1.00  0.00           H
ATOM   1252  HA  SER A  88       1.132  34.847  25.811  1.00  0.00           H
ATOM   1253  HB2 SER A  88       3.056  34.621  27.405  1.00  0.00           H
ATOM   1254  HB3 SER A  88       3.781  36.074  26.673  1.00  0.00           H
ATOM   1255  HG  SER A  88       4.119  34.988  24.818  1.00  0.00           H
ATOM   1256  N   TYR A  89       0.187  35.718  27.889  1.00 41.17           N
ATOM   1257  CA  TYR A  89      -0.618  36.226  28.984  1.00 42.24           C
ATOM   1258  C   TYR A  89      -0.498  35.327  30.201  1.00 48.68           C
ATOM   1259  O   TYR A  89      -0.476  34.101  30.073  1.00 46.01           O
ATOM   1260  CB  TYR A  89      -2.086  36.309  28.555  1.00 42.59           C
ATOM   1261  CG  TYR A  89      -2.332  37.285  27.423  1.00 44.27           C
ATOM   1262  CD1 TYR A  89      -2.913  38.527  27.662  1.00 46.66           C
ATOM   1263  CD2 TYR A  89      -2.025  36.948  26.104  1.00 43.34           C
ATOM   1264  CE1 TYR A  89      -3.155  39.423  26.620  1.00 47.07           C
ATOM   1265  CE2 TYR A  89      -2.230  37.851  25.063  1.00 43.54           C
ATOM   1266  CZ  TYR A  89      -2.806  39.082  25.325  1.00 50.54           C
ATOM   1267  OH  TYR A  89      -3.024  39.963  24.294  1.00 53.01           O
ATOM   1268  H   TYR A  89       0.049  34.756  27.613  1.00  0.00           H
ATOM   1269  HA  TYR A  89      -0.269  37.225  29.246  1.00  0.00           H
ATOM   1270  HB2 TYR A  89      -2.679  36.622  29.414  1.00  0.00           H
ATOM   1271  HB3 TYR A  89      -2.417  35.319  28.242  1.00  0.00           H
ATOM   1272  HD1 TYR A  89      -3.181  38.802  28.671  1.00  0.00           H
ATOM   1273  HD2 TYR A  89      -1.621  35.970  25.886  1.00  0.00           H
ATOM   1274  HE1 TYR A  89      -3.613  40.380  26.824  1.00  0.00           H
ATOM   1275  HE2 TYR A  89      -1.941  37.591  24.055  1.00  0.00           H
ATOM   1276  HH  TYR A  89      -2.187  40.179  23.876  1.00  0.00           H
ATOM   1277  N   LEU A  90      -0.421  35.938  31.379  1.00 49.08           N
ATOM   1278  CA  LEU A  90      -0.357  35.196  32.630  1.00 51.80           C
ATOM   1279  C   LEU A  90      -1.753  35.262  33.238  1.00 57.63           C
ATOM   1280  O   LEU A  90      -2.311  36.350  33.388  1.00 59.09           O
ATOM   1281  CB  LEU A  90       0.698  35.835  33.575  1.00 53.86           C
ATOM   1282  CG  LEU A  90       1.057  35.090  34.879  1.00 60.18           C
ATOM   1283  CD1 LEU A  90       1.928  33.852  34.603  1.00 59.91           C
ATOM   1284  CD2 LEU A  90       1.795  36.006  35.822  1.00 63.87           C
ATOM   1285  H   LEU A  90      -0.406  36.948  31.407  1.00  0.00           H
ATOM   1286  HA  LEU A  90      -0.091  34.158  32.429  1.00  0.00           H
ATOM   1287  HB2 LEU A  90       0.324  36.819  33.858  1.00  0.00           H
ATOM   1288  HB3 LEU A  90       1.617  35.976  33.006  1.00  0.00           H
ATOM   1289  HG  LEU A  90       0.134  34.766  35.360  1.00  0.00           H
ATOM   1290 HD21 LEU A  90       1.186  36.887  36.024  1.00  0.00           H
ATOM   1291 HD22 LEU A  90       1.995  35.481  36.756  1.00  0.00           H
ATOM   1292 HD23 LEU A  90       2.737  36.312  35.368  1.00  0.00           H
ATOM   1293 HD11 LEU A  90       1.403  33.182  33.922  1.00  0.00           H
ATOM   1294 HD12 LEU A  90       2.870  34.164  34.152  1.00  0.00           H
ATOM   1295 HD13 LEU A  90       2.128  33.333  35.540  1.00  0.00           H
ATOM   1296  N   LYS A  91      -2.338  34.100  33.524  1.00 55.56           N
ATOM   1297  CA  LYS A  91      -3.638  33.984  34.178  1.00 56.78           C
ATOM   1298  C   LYS A  91      -3.498  32.919  35.271  1.00 63.92           C
ATOM   1299  O   LYS A  91      -3.542  31.718  34.983  1.00 63.46           O
ATOM   1300  CB  LYS A  91      -4.761  33.637  33.192  1.00 58.60           C
ATOM   1301  CG  LYS A  91      -6.140  33.943  33.770  1.00 71.09           C
ATOM   1302  CD  LYS A  91      -7.217  32.995  33.248  1.00 80.66           C
ATOM   1303  CE  LYS A  91      -8.599  33.618  33.238  1.00 89.92           C
ATOM   1304  NZ  LYS A  91      -9.029  34.099  34.585  1.00 98.15           N
ATOM   1305  H   LYS A  91      -1.854  33.250  33.274  1.00  0.00           H
ATOM   1306  HA  LYS A  91      -3.874  34.937  34.651  1.00  0.00           H
ATOM   1307  HB2 LYS A  91      -4.623  34.220  32.282  1.00  0.00           H
ATOM   1308  HB3 LYS A  91      -4.705  32.576  32.947  1.00  0.00           H
ATOM   1309  HG2 LYS A  91      -6.413  34.964  33.501  1.00  0.00           H
ATOM   1310  HG3 LYS A  91      -6.094  33.863  34.856  1.00  0.00           H
ATOM   1311  HD2 LYS A  91      -6.960  32.704  32.230  1.00  0.00           H
ATOM   1312  HD3 LYS A  91      -7.236  32.104  33.875  1.00  0.00           H
ATOM   1313  HE2 LYS A  91      -9.314  32.872  32.890  1.00  0.00           H
ATOM   1314  HE3 LYS A  91      -8.602  34.460  32.545  1.00  0.00           H
ATOM   1315  HZ1 LYS A  91      -9.952  34.503  34.520  1.00  0.00           H
ATOM   1316  HZ2 LYS A  91      -9.046  33.322  35.230  1.00  0.00           H
ATOM   1317  HZ3 LYS A  91      -8.379  34.797  34.917  1.00  0.00           H
ATOM   1318  N   ASP A  92      -3.275  33.377  36.518  1.00 62.91           N
ATOM   1319  CA  ASP A  92      -3.059  32.538  37.704  1.00 63.87           C
ATOM   1320  C   ASP A  92      -1.840  31.631  37.480  1.00 66.36           C
ATOM   1321  O   ASP A  92      -0.754  32.154  37.231  1.00 65.81           O
ATOM   1322  CB  ASP A  92      -4.334  31.765  38.099  1.00 66.85           C
ATOM   1323  CG  ASP A  92      -5.593  32.607  38.030  1.00 83.98           C
ATOM   1324  OD1 ASP A  92      -5.799  33.446  38.937  1.00 87.50           O
ATOM   1325  OD2 ASP A  92      -6.360  32.445  37.056  1.00 92.30           O
ATOM   1326  H   ASP A  92      -3.255  34.378  36.648  1.00  0.00           H
ATOM   1327  HA  ASP A  92      -2.817  33.205  38.531  1.00  0.00           H
ATOM   1328  HB2 ASP A  92      -4.448  30.917  37.423  1.00  0.00           H
ATOM   1329  HB3 ASP A  92      -4.217  31.390  39.116  1.00  0.00           H
ATOM   1330  N   THR A  93      -2.021  30.301  37.473  1.00 62.30           N
ATOM   1331  CA  THR A  93      -0.925  29.344  37.266  1.00 61.62           C
ATOM   1332  C   THR A  93      -0.742  29.002  35.789  1.00 63.80           C
ATOM   1333  O   THR A  93       0.209  28.297  35.423  1.00 62.83           O
ATOM   1334  CB  THR A  93      -1.145  28.077  38.134  1.00 71.46           C
ATOM   1335  OG1 THR A  93      -2.205  27.290  37.585  1.00 71.96           O
ATOM   1336  CG2 THR A  93      -1.435  28.400  39.601  1.00 68.27           C
ATOM   1337  H   THR A  93      -2.954  29.941  37.617  1.00  0.00           H
ATOM   1338  HA  THR A  93      -0.006  29.820  37.608  1.00  0.00           H
ATOM   1339  HB  THR A  93      -0.232  27.482  38.096  1.00  0.00           H
ATOM   1340  HG1 THR A  93      -1.898  26.391  37.446  1.00  0.00           H
ATOM   1341 HG21 THR A  93      -1.580  27.473  40.156  1.00  0.00           H
ATOM   1342 HG22 THR A  93      -2.338  29.007  39.667  1.00  0.00           H
ATOM   1343 HG23 THR A  93      -0.595  28.950  40.025  1.00  0.00           H
ATOM   1344  N   LYS A  94      -1.655  29.505  34.943  1.00 59.66           N
ATOM   1345  CA  LYS A  94      -1.672  29.221  33.508  1.00 58.20           C
ATOM   1346  C   LYS A  94      -1.137  30.353  32.654  1.00 60.98           C
ATOM   1347  O   LYS A  94      -1.476  31.525  32.851  1.00 62.00           O
ATOM   1348  CB  LYS A  94      -3.092  28.831  33.044  1.00 61.14           C
ATOM   1349  CG  LYS A  94      -3.793  27.746  33.882  1.00 76.92           C
ATOM   1350  CD  LYS A  94      -3.219  26.339  33.662  1.00 87.86           C
ATOM   1351  CE  LYS A  94      -3.953  25.280  34.453  1.00100.71           C
ATOM   1352  NZ  LYS A  94      -5.281  24.959  33.862  1.00110.38           N
ATOM   1353  H   LYS A  94      -2.369  30.113  35.318  1.00  0.00           H
ATOM   1354  HA  LYS A  94      -1.028  28.357  33.341  1.00  0.00           H
ATOM   1355  HB2 LYS A  94      -3.022  28.469  32.018  1.00  0.00           H
ATOM   1356  HB3 LYS A  94      -3.714  29.726  33.051  1.00  0.00           H
ATOM   1357  HG2 LYS A  94      -4.850  27.733  33.616  1.00  0.00           H
ATOM   1358  HG3 LYS A  94      -3.700  28.002  34.937  1.00  0.00           H
ATOM   1359  HD2 LYS A  94      -3.291  26.095  32.602  1.00  0.00           H
ATOM   1360  HD3 LYS A  94      -2.169  26.335  33.955  1.00  0.00           H
ATOM   1361  HE2 LYS A  94      -4.100  25.641  35.471  1.00  0.00           H
ATOM   1362  HE3 LYS A  94      -3.348  24.374  34.481  1.00  0.00           H
ATOM   1363  HZ1 LYS A  94      -5.736  24.250  34.419  1.00  0.00           H
ATOM   1364  HZ2 LYS A  94      -5.852  25.792  33.846  1.00  0.00           H
ATOM   1365  HZ3 LYS A  94      -5.157  24.618  32.920  1.00  0.00           H
ATOM   1366  N   LEU A  95      -0.276  29.990  31.722  1.00 55.84           N
ATOM   1367  CA  LEU A  95       0.301  30.889  30.746  1.00 54.40           C
ATOM   1368  C   LEU A  95      -0.405  30.619  29.419  1.00 53.69           C
ATOM   1369  O   LEU A  95      -0.431  29.470  28.964  1.00 51.97           O
ATOM   1370  CB  LEU A  95       1.808  30.629  30.623  1.00 54.93           C
ATOM   1371  CG  LEU A  95       2.566  31.338  29.506  1.00 59.78           C
ATOM   1372  CD1 LEU A  95       2.686  32.844  29.772  1.00 61.29           C
ATOM   1373  CD2 LEU A  95       3.930  30.742  29.361  1.00 62.40           C
ATOM   1374  H   LEU A  95      -0.001  29.019  31.688  1.00  0.00           H
ATOM   1375  HA  LEU A  95       0.130  31.921  31.050  1.00  0.00           H
ATOM   1376  HB2 LEU A  95       2.267  30.927  31.566  1.00  0.00           H
ATOM   1377  HB3 LEU A  95       1.955  29.556  30.501  1.00  0.00           H
ATOM   1378  HG  LEU A  95       2.023  31.193  28.572  1.00  0.00           H
ATOM   1379 HD21 LEU A  95       4.467  31.252  28.562  1.00  0.00           H
ATOM   1380 HD22 LEU A  95       4.477  30.856  30.297  1.00  0.00           H
ATOM   1381 HD23 LEU A  95       3.840  29.683  29.120  1.00  0.00           H
ATOM   1382 HD11 LEU A  95       1.691  33.275  29.877  1.00  0.00           H
ATOM   1383 HD12 LEU A  95       3.251  33.007  30.690  1.00  0.00           H
ATOM   1384 HD13 LEU A  95       3.202  33.320  28.938  1.00  0.00           H
ATOM   1385  N   TRP A  96      -0.993  31.671  28.811  1.00 47.45           N
ATOM   1386  CA  TRP A  96      -1.651  31.549  27.507  1.00 45.59           C
ATOM   1387  C   TRP A  96      -0.723  32.095  26.457  1.00 47.75           C
ATOM   1388  O   TRP A  96      -0.273  33.239  26.571  1.00 46.42           O
ATOM   1389  CB  TRP A  96      -2.958  32.343  27.446  1.00 44.61           C
ATOM   1390  CG  TRP A  96      -4.086  31.837  28.295  1.00 46.64           C
ATOM   1391  CD1 TRP A  96      -4.001  31.276  29.538  1.00 50.82           C
ATOM   1392  CD2 TRP A  96      -5.480  32.012  28.032  1.00 46.49           C
ATOM   1393  NE1 TRP A  96      -5.258  31.049  30.042  1.00 50.86           N
ATOM   1394  CE2 TRP A  96      -6.186  31.488  29.137  1.00 51.37           C
ATOM   1395  CE3 TRP A  96      -6.208  32.565  26.964  1.00 47.30           C
ATOM   1396  CZ2 TRP A  96      -7.584  31.451  29.184  1.00 51.02           C
ATOM   1397  CZ3 TRP A  96      -7.595  32.525  27.012  1.00 48.89           C
ATOM   1398  CH2 TRP A  96      -8.266  31.971  28.110  1.00 50.65           C
ATOM   1399  H   TRP A  96      -0.979  32.571  29.269  1.00  0.00           H
ATOM   1400  HA  TRP A  96      -1.855  30.498  27.300  1.00  0.00           H
ATOM   1401  HB2 TRP A  96      -3.297  32.344  26.410  1.00  0.00           H
ATOM   1402  HB3 TRP A  96      -2.746  33.372  27.737  1.00  0.00           H
ATOM   1403  HD1 TRP A  96      -3.079  31.045  30.050  1.00  0.00           H
ATOM   1404  HE3 TRP A  96      -5.699  33.012  26.123  1.00  0.00           H
ATOM   1405  HZ2 TRP A  96      -8.106  31.031  30.031  1.00  0.00           H
ATOM   1406  HZ3 TRP A  96      -8.166  32.928  26.189  1.00  0.00           H
ATOM   1407  HH2 TRP A  96      -9.346  31.952  28.113  1.00  0.00           H
ATOM   1408  HE1 TRP A  96      -5.464  30.626  30.936  1.00  0.00           H
ATOM   1409  N   ILE A  97      -0.448  31.291  25.427  1.00 42.44           N
ATOM   1410  CA  ILE A  97       0.372  31.674  24.288  1.00 41.14           C
ATOM   1411  C   ILE A  97      -0.583  31.712  23.102  1.00 44.67           C
ATOM   1412  O   ILE A  97      -1.091  30.671  22.686  1.00 44.94           O
ATOM   1413  CB  ILE A  97       1.619  30.760  24.088  1.00 43.78           C
ATOM   1414  CG1 ILE A  97       2.480  30.708  25.391  1.00 45.41           C
ATOM   1415  CG2 ILE A  97       2.451  31.224  22.885  1.00 44.23           C
ATOM   1416  CD1 ILE A  97       3.729  29.858  25.326  1.00 47.99           C
ATOM   1417  H   ILE A  97      -0.834  30.358  25.439  1.00  0.00           H
ATOM   1418  HA  ILE A  97       0.728  32.690  24.461  1.00  0.00           H
ATOM   1419  HB  ILE A  97       1.264  29.750  23.880  1.00  0.00           H
ATOM   1420 HG12 ILE A  97       1.851  30.316  26.191  1.00  0.00           H
ATOM   1421 HG13 ILE A  97       2.771  31.726  25.651  1.00  0.00           H
ATOM   1422 HD11 ILE A  97       4.461  30.336  24.676  1.00  0.00           H
ATOM   1423 HD12 ILE A  97       3.478  28.874  24.929  1.00  0.00           H
ATOM   1424 HD13 ILE A  97       4.148  29.750  26.327  1.00  0.00           H
ATOM   1425 HG21 ILE A  97       3.315  30.570  22.766  1.00  0.00           H
ATOM   1426 HG22 ILE A  97       1.839  31.184  21.984  1.00  0.00           H
ATOM   1427 HG23 ILE A  97       2.789  32.247  23.050  1.00  0.00           H
ATOM   1428  N   ILE A  98      -0.924  32.930  22.658  1.00 40.13           N
ATOM   1429  CA  ILE A  98      -1.859  33.191  21.556  1.00 38.53           C
ATOM   1430  C   ILE A  98      -1.092  33.115  20.278  1.00 37.47           C
ATOM   1431  O   ILE A  98      -0.086  33.813  20.080  1.00 35.09           O
ATOM   1432  CB  ILE A  98      -2.637  34.543  21.682  1.00 43.03           C
ATOM   1433  CG1 ILE A  98      -3.148  34.815  23.137  1.00 43.77           C
ATOM   1434  CG2 ILE A  98      -3.771  34.625  20.633  1.00 44.01           C
ATOM   1435  CD1 ILE A  98      -4.466  34.125  23.617  1.00 46.08           C
ATOM   1436  H   ILE A  98      -0.507  33.728  23.116  1.00  0.00           H
ATOM   1437  HA  ILE A  98      -2.594  32.386  21.549  1.00  0.00           H
ATOM   1438  HB  ILE A  98      -1.929  35.337  21.443  1.00  0.00           H
ATOM   1439 HG12 ILE A  98      -2.357  34.501  23.818  1.00  0.00           H
ATOM   1440 HG13 ILE A  98      -3.276  35.892  23.249  1.00  0.00           H
ATOM   1441 HD11 ILE A  98      -4.898  34.697  24.438  1.00  0.00           H
ATOM   1442 HD12 ILE A  98      -5.176  34.083  22.791  1.00  0.00           H
ATOM   1443 HD13 ILE A  98      -4.244  33.113  23.956  1.00  0.00           H
ATOM   1444 HG21 ILE A  98      -4.298  35.573  20.740  1.00  0.00           H
ATOM   1445 HG22 ILE A  98      -3.345  34.557  19.632  1.00  0.00           H
ATOM   1446 HG23 ILE A  98      -4.469  33.802  20.788  1.00  0.00           H
ATOM   1447  N   MET A  99      -1.560  32.232  19.395  1.00 34.83           N
ATOM   1448  CA  MET A  99      -0.921  31.939  18.131  1.00 35.32           C
ATOM   1449  C   MET A  99      -1.892  32.010  16.948  1.00 35.91           C
ATOM   1450  O   MET A  99      -3.111  31.916  17.118  1.00 33.25           O
ATOM   1451  CB  MET A  99      -0.362  30.507  18.188  1.00 38.44           C
ATOM   1452  CG  MET A  99       1.011  30.385  18.821  1.00 44.13           C
ATOM   1453  SD  MET A  99       1.431  28.610  18.759  1.00 49.63           S
ATOM   1454  CE  MET A  99       1.895  28.368  20.455  1.00 48.02           C
ATOM   1455  H   MET A  99      -2.411  31.738  19.622  1.00  0.00           H
ATOM   1456  HA  MET A  99      -0.102  32.640  17.969  1.00  0.00           H
ATOM   1457  HB2 MET A  99      -1.056  29.895  18.764  1.00  0.00           H
ATOM   1458  HB3 MET A  99      -0.312  30.113  17.173  1.00  0.00           H
ATOM   1459  HG2 MET A  99       0.985  30.733  19.854  1.00  0.00           H
ATOM   1460  HG3 MET A  99       1.739  30.962  18.250  1.00  0.00           H
ATOM   1461  HE1 MET A  99       2.186  27.329  20.608  1.00  0.00           H
ATOM   1462  HE2 MET A  99       2.734  29.020  20.698  1.00  0.00           H
ATOM   1463  HE3 MET A  99       1.050  28.607  21.101  1.00  0.00           H
ATOM   1464  N   GLU A 100      -1.316  32.157  15.751  1.00 33.79           N
ATOM   1465  CA  GLU A 100      -2.018  32.137  14.467  1.00 33.41           C
ATOM   1466  C   GLU A 100      -2.708  30.773  14.329  1.00 35.77           C
ATOM   1467  O   GLU A 100      -2.085  29.751  14.550  1.00 35.09           O
ATOM   1468  CB  GLU A 100      -0.988  32.292  13.339  1.00 34.45           C
ATOM   1469  CG  GLU A 100      -1.530  32.079  11.937  1.00 35.42           C
ATOM   1470  CD  GLU A 100      -0.593  32.478  10.818  1.00 42.48           C
ATOM   1471  OE1 GLU A 100      -1.081  32.616   9.677  1.00 47.09           O
ATOM   1472  OE2 GLU A 100       0.612  32.693  11.077  1.00 38.08           O
ATOM   1473  H   GLU A 100      -0.315  32.293  15.731  1.00  0.00           H
ATOM   1474  HA  GLU A 100      -2.753  32.941  14.423  1.00  0.00           H
ATOM   1475  HB2 GLU A 100      -0.578  33.301  13.393  1.00  0.00           H
ATOM   1476  HB3 GLU A 100      -0.180  31.581  13.509  1.00  0.00           H
ATOM   1477  HG2 GLU A 100      -1.761  31.020  11.822  1.00  0.00           H
ATOM   1478  HG3 GLU A 100      -2.454  32.648  11.833  1.00  0.00           H
ATOM   1479  N   TYR A 101      -3.989  30.777  14.005  1.00 30.98           N
ATOM   1480  CA  TYR A 101      -4.744  29.556  13.769  1.00 29.83           C
ATOM   1481  C   TYR A 101      -4.559  29.110  12.311  1.00 32.83           C
ATOM   1482  O   TYR A 101      -4.606  29.938  11.401  1.00 33.81           O
ATOM   1483  CB  TYR A 101      -6.212  29.805  14.039  1.00 31.83           C
ATOM   1484  CG  TYR A 101      -7.057  28.595  13.733  1.00 33.64           C
ATOM   1485  CD1 TYR A 101      -7.069  27.497  14.587  1.00 35.78           C
ATOM   1486  CD2 TYR A 101      -7.810  28.525  12.563  1.00 34.24           C
ATOM   1487  CE1 TYR A 101      -7.831  26.368  14.299  1.00 38.51           C
ATOM   1488  CE2 TYR A 101      -8.594  27.408  12.276  1.00 35.48           C
ATOM   1489  CZ  TYR A 101      -8.585  26.326  13.137  1.00 41.38           C
ATOM   1490  OH  TYR A 101      -9.352  25.227  12.863  1.00 41.29           O
ATOM   1491  H   TYR A 101      -4.464  31.664  13.918  1.00  0.00           H
ATOM   1492  HA  TYR A 101      -4.382  28.773  14.435  1.00  0.00           H
ATOM   1493  HB2 TYR A 101      -6.548  30.635  13.417  1.00  0.00           H
ATOM   1494  HB3 TYR A 101      -6.340  30.072  15.088  1.00  0.00           H
ATOM   1495  HD1 TYR A 101      -6.477  27.521  15.490  1.00  0.00           H
ATOM   1496  HD2 TYR A 101      -7.786  29.350  11.866  1.00  0.00           H
ATOM   1497  HE1 TYR A 101      -7.835  25.528  14.978  1.00  0.00           H
ATOM   1498  HE2 TYR A 101      -9.205  27.388  11.386  1.00  0.00           H
ATOM   1499  HH  TYR A 101      -8.882  24.434  13.130  1.00  0.00           H
ATOM   1500  N   LEU A 102      -4.331  27.812  12.094  1.00 28.26           N
ATOM   1501  CA  LEU A 102      -4.146  27.272  10.741  1.00 29.30           C
ATOM   1502  C   LEU A 102      -5.039  26.038  10.651  1.00 34.67           C
ATOM   1503  O   LEU A 102      -4.798  25.036  11.342  1.00 31.22           O
ATOM   1504  CB  LEU A 102      -2.662  26.961  10.483  1.00 29.32           C
ATOM   1505  CG  LEU A 102      -1.743  28.175  10.530  1.00 33.99           C
ATOM   1506  CD1 LEU A 102      -0.301  27.746  10.612  1.00 35.11           C
ATOM   1507  CD2 LEU A 102      -1.972  29.098   9.338  1.00 36.59           C
ATOM   1508  H   LEU A 102      -4.284  27.184  12.883  1.00  0.00           H
ATOM   1509  HA  LEU A 102      -4.486  28.010  10.014  1.00  0.00           H
ATOM   1510  HB2 LEU A 102      -2.327  26.251  11.239  1.00  0.00           H
ATOM   1511  HB3 LEU A 102      -2.570  26.493   9.503  1.00  0.00           H
ATOM   1512  HG  LEU A 102      -1.976  28.735  11.435  1.00  0.00           H
ATOM   1513 HD21 LEU A 102      -3.021  29.393   9.302  1.00  0.00           H
ATOM   1514 HD22 LEU A 102      -1.349  29.986   9.441  1.00  0.00           H
ATOM   1515 HD23 LEU A 102      -1.710  28.575   8.418  1.00  0.00           H
ATOM   1516 HD11 LEU A 102       0.340  28.627  10.645  1.00  0.00           H
ATOM   1517 HD12 LEU A 102      -0.149  27.153  11.514  1.00  0.00           H
ATOM   1518 HD13 LEU A 102      -0.050  27.147   9.737  1.00  0.00           H
ATOM   1519  N   GLY A 103      -6.139  26.203   9.922  1.00 33.59           N
ATOM   1520  CA  GLY A 103      -7.209  25.213   9.835  1.00 33.53           C
ATOM   1521  C   GLY A 103      -7.106  24.129   8.790  1.00 38.22           C
ATOM   1522  O   GLY A 103      -8.010  23.302   8.694  1.00 38.28           O
ATOM   1523  H   GLY A 103      -6.240  27.061   9.399  1.00  0.00           H
ATOM   1524  HA2 GLY A 103      -7.270  24.720  10.805  1.00  0.00           H
ATOM   1525  HA3 GLY A 103      -8.145  25.746   9.672  1.00  0.00           H
ATOM   1526  N   GLY A 104      -6.000  24.075   8.059  1.00 31.55           N
ATOM   1527  CA  GLY A 104      -5.837  23.064   7.013  1.00 31.97           C
ATOM   1528  C   GLY A 104      -5.261  21.726   7.443  1.00 38.33           C
ATOM   1529  O   GLY A 104      -5.292  20.776   6.663  1.00 42.27           O
ATOM   1530  H   GLY A 104      -5.260  24.741   8.227  1.00  0.00           H
ATOM   1531  HA2 GLY A 104      -6.819  22.877   6.579  1.00  0.00           H
ATOM   1532  HA3 GLY A 104      -5.194  23.478   6.236  1.00  0.00           H
ATOM   1533  N   GLY A 105      -4.756  21.634   8.669  1.00 32.07           N
ATOM   1534  CA  GLY A 105      -4.139  20.414   9.168  1.00 30.15           C
ATOM   1535  C   GLY A 105      -2.627  20.448   8.965  1.00 32.87           C
ATOM   1536  O   GLY A 105      -2.105  21.372   8.341  1.00 33.44           O
ATOM   1537  H   GLY A 105      -4.802  22.440   9.276  1.00  0.00           H
ATOM   1538  HA2 GLY A 105      -4.354  20.314  10.232  1.00  0.00           H
ATOM   1539  HA3 GLY A 105      -4.554  19.558   8.636  1.00  0.00           H
ATOM   1540  N   SER A 106      -1.915  19.484   9.511  1.00 26.73           N
ATOM   1541  CA  SER A 106      -0.460  19.443   9.317  1.00 25.91           C
ATOM   1542  C   SER A 106      -0.156  18.650   8.025  1.00 28.97           C
ATOM   1543  O   SER A 106      -0.995  17.870   7.553  1.00 27.63           O
ATOM   1544  CB  SER A 106       0.214  18.755  10.504  1.00 27.49           C
ATOM   1545  OG  SER A 106      -0.042  17.359  10.500  1.00 31.20           O
ATOM   1546  H   SER A 106      -2.370  18.772  10.064  1.00  0.00           H
ATOM   1547  HA  SER A 106      -0.077  20.459   9.219  1.00  0.00           H
ATOM   1548  HB2 SER A 106      -0.171  19.184  11.429  1.00  0.00           H
ATOM   1549  HB3 SER A 106       1.290  18.922  10.451  1.00  0.00           H
ATOM   1550  HG  SER A 106       0.744  16.889  10.787  1.00  0.00           H
ATOM   1551  N   ALA A 107       1.067  18.795   7.496  1.00 24.73           N
ATOM   1552  CA  ALA A 107       1.512  18.009   6.340  1.00 24.60           C
ATOM   1553  C   ALA A 107       1.430  16.525   6.657  1.00 26.18           C
ATOM   1554  O   ALA A 107       1.094  15.738   5.778  1.00 25.31           O
ATOM   1555  CB  ALA A 107       2.948  18.388   5.971  1.00 25.75           C
ATOM   1556  H   ALA A 107       1.701  19.466   7.906  1.00  0.00           H
ATOM   1557  HA  ALA A 107       0.861  18.226   5.493  1.00  0.00           H
ATOM   1558  HB1 ALA A 107       3.270  17.800   5.112  1.00  0.00           H
ATOM   1559  HB2 ALA A 107       3.606  18.186   6.817  1.00  0.00           H
ATOM   1560  HB3 ALA A 107       2.991  19.448   5.722  1.00  0.00           H
ATOM   1561  N   LEU A 108       1.689  16.136   7.930  1.00 26.24           N
ATOM   1562  CA  LEU A 108       1.595  14.732   8.337  1.00 26.93           C
ATOM   1563  C   LEU A 108       0.138  14.262   8.213  1.00 28.32           C
ATOM   1564  O   LEU A 108      -0.104  13.175   7.679  1.00 24.88           O
ATOM   1565  CB  LEU A 108       2.111  14.532   9.777  1.00 28.31           C
ATOM   1566  CG  LEU A 108       2.115  13.058  10.287  1.00 33.18           C
ATOM   1567  CD1 LEU A 108       2.937  12.142   9.371  1.00 32.98           C
ATOM   1568  CD2 LEU A 108       2.631  12.978  11.718  1.00 36.03           C
ATOM   1569  H   LEU A 108       1.953  16.831   8.614  1.00  0.00           H
ATOM   1570  HA  LEU A 108       2.210  14.135   7.663  1.00  0.00           H
ATOM   1571  HB2 LEU A 108       1.479  15.117  10.445  1.00  0.00           H
ATOM   1572  HB3 LEU A 108       3.128  14.920   9.836  1.00  0.00           H
ATOM   1573  HG  LEU A 108       1.086  12.700  10.282  1.00  0.00           H
ATOM   1574 HD11 LEU A 108       2.556  12.210   8.352  1.00  0.00           H
ATOM   1575 HD12 LEU A 108       3.982  12.453   9.390  1.00  0.00           H
ATOM   1576 HD13 LEU A 108       2.858  11.113   9.721  1.00  0.00           H
ATOM   1577 HD21 LEU A 108       2.038  13.633  12.356  1.00  0.00           H
ATOM   1578 HD22 LEU A 108       2.550  11.952  12.076  1.00  0.00           H
ATOM   1579 HD23 LEU A 108       3.675  13.291  11.746  1.00  0.00           H
ATOM   1580  N   ASP A 109      -0.841  15.096   8.627  1.00 28.63           N
ATOM   1581  CA  ASP A 109      -2.261  14.702   8.486  1.00 29.30           C
ATOM   1582  C   ASP A 109      -2.615  14.540   7.028  1.00 31.00           C
ATOM   1583  O   ASP A 109      -3.294  13.584   6.659  1.00 32.37           O
ATOM   1584  CB  ASP A 109      -3.215  15.781   9.053  1.00 32.24           C
ATOM   1585  CG  ASP A 109      -3.066  16.131  10.497  1.00 41.36           C
ATOM   1586  OD1 ASP A 109      -3.238  17.311  10.826  1.00 39.41           O
ATOM   1587  OD2 ASP A 109      -2.786  15.222  11.303  1.00 47.31           O
ATOM   1588  H   ASP A 109      -0.604  15.990   9.033  1.00  0.00           H
ATOM   1589  HA  ASP A 109      -2.429  13.759   9.007  1.00  0.00           H
ATOM   1590  HB2 ASP A 109      -3.059  16.693   8.477  1.00  0.00           H
ATOM   1591  HB3 ASP A 109      -4.240  15.448   8.889  1.00  0.00           H
ATOM   1592  N   LEU A 110      -2.145  15.459   6.176  1.00 29.14           N
ATOM   1593  CA  LEU A 110      -2.446  15.399   4.754  1.00 29.79           C
ATOM   1594  C   LEU A 110      -1.881  14.166   4.049  1.00 31.76           C
ATOM   1595  O   LEU A 110      -2.371  13.819   2.970  1.00 28.85           O
ATOM   1596  CB  LEU A 110      -2.034  16.679   4.032  1.00 30.69           C
ATOM   1597  CG  LEU A 110      -2.664  17.966   4.596  1.00 35.74           C
ATOM   1598  CD1 LEU A 110      -2.249  19.148   3.773  1.00 37.31           C
ATOM   1599  CD2 LEU A 110      -4.185  17.870   4.662  1.00 35.47           C
ATOM   1600  H   LEU A 110      -1.569  16.210   6.528  1.00  0.00           H
ATOM   1601  HA  LEU A 110      -3.531  15.333   4.670  1.00  0.00           H
ATOM   1602  HB2 LEU A 110      -0.950  16.773   4.100  1.00  0.00           H
ATOM   1603  HB3 LEU A 110      -2.310  16.589   2.981  1.00  0.00           H
ATOM   1604  HG  LEU A 110      -2.289  18.111   5.609  1.00  0.00           H
ATOM   1605 HD21 LEU A 110      -4.469  17.006   5.263  1.00  0.00           H
ATOM   1606 HD22 LEU A 110      -4.587  18.776   5.115  1.00  0.00           H
ATOM   1607 HD23 LEU A 110      -4.586  17.759   3.655  1.00  0.00           H
ATOM   1608 HD11 LEU A 110      -1.161  19.202   3.736  1.00  0.00           H
ATOM   1609 HD12 LEU A 110      -2.642  19.042   2.762  1.00  0.00           H
ATOM   1610 HD13 LEU A 110      -2.643  20.060   4.222  1.00  0.00           H
ATOM   1611  N   LEU A 111      -0.880  13.479   4.675  1.00 27.16           N
ATOM   1612  CA  LEU A 111      -0.343  12.209   4.153  1.00 27.63           C
ATOM   1613  C   LEU A 111      -1.231  10.993   4.528  1.00 32.95           C
ATOM   1614  O   LEU A 111      -1.103   9.931   3.922  1.00 33.30           O
ATOM   1615  CB  LEU A 111       1.077  11.960   4.735  1.00 26.82           C
ATOM   1616  CG  LEU A 111       2.182  12.851   4.180  1.00 30.78           C
ATOM   1617  CD1 LEU A 111       3.427  12.774   5.077  1.00 27.60           C
ATOM   1618  CD2 LEU A 111       2.543  12.430   2.747  1.00 33.21           C
ATOM   1619  H   LEU A 111      -0.493  13.856   5.528  1.00  0.00           H
ATOM   1620  HA  LEU A 111      -0.273  12.274   3.067  1.00  0.00           H
ATOM   1621  HB2 LEU A 111       1.030  12.117   5.813  1.00  0.00           H
ATOM   1622  HB3 LEU A 111       1.347  10.920   4.550  1.00  0.00           H
ATOM   1623  HG  LEU A 111       1.826  13.881   4.163  1.00  0.00           H
ATOM   1624 HD21 LEU A 111       1.656  12.487   2.117  1.00  0.00           H
ATOM   1625 HD22 LEU A 111       3.310  13.097   2.355  1.00  0.00           H
ATOM   1626 HD23 LEU A 111       2.920  11.407   2.753  1.00  0.00           H
ATOM   1627 HD11 LEU A 111       3.164  13.074   6.091  1.00  0.00           H
ATOM   1628 HD12 LEU A 111       4.196  13.442   4.689  1.00  0.00           H
ATOM   1629 HD13 LEU A 111       3.805  11.752   5.087  1.00  0.00           H
ATOM   1630  N   GLU A 112      -2.059  11.116   5.576  1.00 31.45           N
ATOM   1631  CA  GLU A 112      -2.897   9.992   6.021  1.00 31.61           C
ATOM   1632  C   GLU A 112      -3.731   9.319   4.906  1.00 36.05           C
ATOM   1633  O   GLU A 112      -3.728   8.085   4.857  1.00 36.09           O
ATOM   1634  CB  GLU A 112      -3.792  10.387   7.186  1.00 33.80           C
ATOM   1635  CG  GLU A 112      -3.032  10.492   8.484  1.00 47.00           C
ATOM   1636  CD  GLU A 112      -3.880  10.130   9.679  1.00 74.97           C
ATOM   1637  OE1 GLU A 112      -4.003   8.919   9.978  1.00 70.31           O
ATOM   1638  OE2 GLU A 112      -4.454  11.057  10.292  1.00 68.00           O
ATOM   1639  H   GLU A 112      -2.108  11.996   6.069  1.00  0.00           H
ATOM   1640  HA  GLU A 112      -2.216   9.230   6.400  1.00  0.00           H
ATOM   1641  HB2 GLU A 112      -4.246  11.354   6.967  1.00  0.00           H
ATOM   1642  HB3 GLU A 112      -4.580   9.642   7.296  1.00  0.00           H
ATOM   1643  HG2 GLU A 112      -2.177   9.817   8.444  1.00  0.00           H
ATOM   1644  HG3 GLU A 112      -2.671  11.514   8.602  1.00  0.00           H
ATOM   1645  N   PRO A 113      -4.405  10.056   3.986  1.00 34.08           N
ATOM   1646  CA  PRO A 113      -5.255   9.377   2.980  1.00 35.04           C
ATOM   1647  C   PRO A 113      -4.537   8.635   1.864  1.00 38.51           C
ATOM   1648  O   PRO A 113      -5.122   7.763   1.209  1.00 37.64           O
ATOM   1649  CB  PRO A 113      -6.109  10.517   2.413  1.00 36.51           C
ATOM   1650  CG  PRO A 113      -5.999  11.626   3.425  1.00 38.91           C
ATOM   1651  CD  PRO A 113      -4.607  11.521   3.926  1.00 33.88           C
ATOM   1652  HA  PRO A 113      -5.911   8.676   3.496  1.00  0.00           H
ATOM   1653  HB2 PRO A 113      -5.723  10.841   1.446  1.00  0.00           H
ATOM   1654  HB3 PRO A 113      -7.147  10.198   2.316  1.00  0.00           H
ATOM   1655  HG2 PRO A 113      -6.170  12.595   2.957  1.00  0.00           H
ATOM   1656  HG3 PRO A 113      -6.707  11.468   4.238  1.00  0.00           H
ATOM   1657  HD2 PRO A 113      -4.507  11.974   4.912  1.00  0.00           H
ATOM   1658  HD3 PRO A 113      -3.910  11.976   3.222  1.00  0.00           H
ATOM   1659  N   GLY A 114      -3.307   9.030   1.604  1.00 34.42           N
ATOM   1660  CA  GLY A 114      -2.507   8.437   0.549  1.00 32.70           C
ATOM   1661  C   GLY A 114      -1.304   9.275   0.178  1.00 32.88           C
ATOM   1662  O   GLY A 114      -1.023  10.307   0.806  1.00 28.88           O
ATOM   1663  H   GLY A 114      -2.907   9.773   2.159  1.00  0.00           H
ATOM   1664  HA2 GLY A 114      -2.159   7.460   0.884  1.00  0.00           H
ATOM   1665  HA3 GLY A 114      -3.131   8.305  -0.335  1.00  0.00           H
ATOM   1666  N   PRO A 115      -0.602   8.863  -0.878  1.00 32.06           N
ATOM   1667  CA  PRO A 115       0.615   9.585  -1.274  1.00 31.58           C
ATOM   1668  C   PRO A 115       0.333  10.932  -1.922  1.00 34.60           C
ATOM   1669  O   PRO A 115      -0.766  11.200  -2.428  1.00 34.18           O
ATOM   1670  CB  PRO A 115       1.290   8.627  -2.279  1.00 34.55           C
ATOM   1671  CG  PRO A 115       0.580   7.334  -2.146  1.00 39.06           C
ATOM   1672  CD  PRO A 115      -0.797   7.655  -1.708  1.00 35.14           C
ATOM   1673  HA  PRO A 115       1.260   9.722  -0.406  1.00  0.00           H
ATOM   1674  HB2 PRO A 115       2.346   8.506  -2.037  1.00  0.00           H
ATOM   1675  HB3 PRO A 115       1.180   9.011  -3.293  1.00  0.00           H
ATOM   1676  HG2 PRO A 115       1.075   6.707  -1.404  1.00  0.00           H
ATOM   1677  HG3 PRO A 115       0.555   6.822  -3.108  1.00  0.00           H
ATOM   1678  HD2 PRO A 115      -1.442   7.865  -2.561  1.00  0.00           H
ATOM   1679  HD3 PRO A 115      -1.207   6.842  -1.109  1.00  0.00           H
ATOM   1680  N   LEU A 116       1.351  11.780  -1.894  1.00 29.85           N
ATOM   1681  CA  LEU A 116       1.347  13.089  -2.531  1.00 28.48           C
ATOM   1682  C   LEU A 116       1.967  12.929  -3.919  1.00 31.85           C
ATOM   1683  O   LEU A 116       2.700  11.964  -4.164  1.00 31.64           O
ATOM   1684  CB  LEU A 116       2.239  14.061  -1.714  1.00 28.02           C
ATOM   1685  CG  LEU A 116       1.937  14.239  -0.213  1.00 30.35           C
ATOM   1686  CD1 LEU A 116       2.766  15.412   0.385  1.00 29.01           C
ATOM   1687  CD2 LEU A 116       0.431  14.471   0.044  1.00 32.38           C
ATOM   1688  H   LEU A 116       2.185  11.500  -1.398  1.00  0.00           H
ATOM   1689  HA  LEU A 116       0.330  13.475  -2.608  1.00  0.00           H
ATOM   1690  HB2 LEU A 116       3.266  13.704  -1.797  1.00  0.00           H
ATOM   1691  HB3 LEU A 116       2.186  15.042  -2.186  1.00  0.00           H
ATOM   1692  HG  LEU A 116       2.230  13.323   0.301  1.00  0.00           H
ATOM   1693 HD21 LEU A 116      -0.142  13.645  -0.378  1.00  0.00           H
ATOM   1694 HD22 LEU A 116       0.250  14.527   1.117  1.00  0.00           H
ATOM   1695 HD23 LEU A 116       0.122  15.405  -0.426  1.00  0.00           H
ATOM   1696 HD11 LEU A 116       3.826  15.240   0.199  1.00  0.00           H
ATOM   1697 HD12 LEU A 116       2.590  15.470   1.459  1.00  0.00           H
ATOM   1698 HD13 LEU A 116       2.462  16.348  -0.084  1.00  0.00           H
ATOM   1699  N   ASP A 117       1.675  13.851  -4.831  1.00 31.14           N
ATOM   1700  CA  ASP A 117       2.357  13.805  -6.116  1.00 31.36           C
ATOM   1701  C   ASP A 117       3.559  14.762  -5.991  1.00 31.50           C
ATOM   1702  O   ASP A 117       3.673  15.496  -4.995  1.00 27.86           O
ATOM   1703  CB  ASP A 117       1.415  14.132  -7.297  1.00 35.09           C
ATOM   1704  CG  ASP A 117       0.773  15.503  -7.293  1.00 48.31           C
ATOM   1705  OD1 ASP A 117      -0.389  15.614  -7.745  1.00 52.15           O
ATOM   1706  OD2 ASP A 117       1.419  16.462  -6.832  1.00 43.16           O
ATOM   1707  H   ASP A 117       0.993  14.570  -4.636  1.00  0.00           H
ATOM   1708  HA  ASP A 117       2.742  12.795  -6.259  1.00  0.00           H
ATOM   1709  HB2 ASP A 117       0.614  13.392  -7.296  1.00  0.00           H
ATOM   1710  HB3 ASP A 117       1.979  14.022  -8.223  1.00  0.00           H
ATOM   1711  N   GLU A 118       4.457  14.737  -6.967  1.00 28.98           N
ATOM   1712  CA  GLU A 118       5.678  15.526  -6.889  1.00 27.69           C
ATOM   1713  C   GLU A 118       5.435  17.017  -6.945  1.00 29.96           C
ATOM   1714  O   GLU A 118       6.209  17.747  -6.326  1.00 29.41           O
ATOM   1715  CB  GLU A 118       6.709  15.065  -7.908  1.00 28.86           C
ATOM   1716  CG  GLU A 118       7.280  13.716  -7.505  1.00 30.31           C
ATOM   1717  CD  GLU A 118       8.533  13.333  -8.256  1.00 32.87           C
ATOM   1718  OE1 GLU A 118       9.223  14.248  -8.754  1.00 28.38           O
ATOM   1719  OE2 GLU A 118       8.824  12.122  -8.346  1.00 29.44           O
ATOM   1720  H   GLU A 118       4.291  14.160  -7.779  1.00  0.00           H
ATOM   1721  HA  GLU A 118       6.108  15.324  -5.908  1.00  0.00           H
ATOM   1722  HB2 GLU A 118       6.234  14.977  -8.885  1.00  0.00           H
ATOM   1723  HB3 GLU A 118       7.515  15.797  -7.962  1.00  0.00           H
ATOM   1724  HG2 GLU A 118       7.514  13.746  -6.441  1.00  0.00           H
ATOM   1725  HG3 GLU A 118       6.523  12.951  -7.675  1.00  0.00           H
ATOM   1726  N   THR A 119       4.326  17.477  -7.577  1.00 29.02           N
ATOM   1727  CA  THR A 119       3.988  18.889  -7.545  1.00 28.50           C
ATOM   1728  C   THR A 119       3.673  19.285  -6.090  1.00 30.23           C
ATOM   1729  O   THR A 119       4.104  20.338  -5.633  1.00 27.62           O
ATOM   1730  CB  THR A 119       2.770  19.165  -8.449  1.00 37.80           C
ATOM   1731  OG1 THR A 119       3.144  18.931  -9.800  1.00 43.39           O
ATOM   1732  CG2 THR A 119       2.249  20.558  -8.295  1.00 35.53           C
ATOM   1733  H   THR A 119       3.730  16.831  -8.075  1.00  0.00           H
ATOM   1734  HA  THR A 119       4.839  19.471  -7.900  1.00  0.00           H
ATOM   1735  HB  THR A 119       1.976  18.467  -8.183  1.00  0.00           H
ATOM   1736 HG21 THR A 119       1.392  20.701  -8.953  1.00  0.00           H
ATOM   1737 HG22 THR A 119       1.944  20.719  -7.261  1.00  0.00           H
ATOM   1738 HG23 THR A 119       3.032  21.270  -8.558  1.00  0.00           H
ATOM   1739  HG1 THR A 119       3.866  19.517 -10.038  1.00  0.00           H
ATOM   1740  N   GLN A 120       2.877  18.474  -5.387  1.00 28.84           N
ATOM   1741  CA  GLN A 120       2.522  18.776  -3.976  1.00 28.21           C
ATOM   1742  C   GLN A 120       3.737  18.763  -3.037  1.00 28.35           C
ATOM   1743  O   GLN A 120       3.873  19.659  -2.202  1.00 25.09           O
ATOM   1744  CB  GLN A 120       1.461  17.783  -3.486  1.00 29.26           C
ATOM   1745  CG  GLN A 120       0.121  17.983  -4.228  1.00 29.94           C
ATOM   1746  CD  GLN A 120      -0.819  16.816  -4.100  1.00 36.39           C
ATOM   1747  OE1 GLN A 120      -0.415  15.655  -3.938  1.00 31.20           O
ATOM   1748  NE2 GLN A 120      -2.119  17.101  -4.291  1.00 32.61           N
ATOM   1749  H   GLN A 120       2.510  17.640  -5.823  1.00  0.00           H
ATOM   1750  HA  GLN A 120       2.086  19.775  -3.946  1.00  0.00           H
ATOM   1751  HB2 GLN A 120       1.301  17.932  -2.418  1.00  0.00           H
ATOM   1752  HB3 GLN A 120       1.816  16.767  -3.656  1.00  0.00           H
ATOM   1753  HG2 GLN A 120      -0.370  18.867  -3.820  1.00  0.00           H
ATOM   1754  HG3 GLN A 120       0.327  18.153  -5.285  1.00  0.00           H
ATOM   1755 HE21 GLN A 120      -2.808  16.363  -4.264  1.00  0.00           H
ATOM   1756 HE22 GLN A 120      -2.407  18.054  -4.462  1.00  0.00           H
ATOM   1757  N   ILE A 121       4.620  17.754  -3.177  1.00 25.41           N
ATOM   1758  CA  ILE A 121       5.876  17.625  -2.419  1.00 23.38           C
ATOM   1759  C   ILE A 121       6.745  18.880  -2.657  1.00 26.83           C
ATOM   1760  O   ILE A 121       7.172  19.509  -1.692  1.00 24.14           O
ATOM   1761  CB  ILE A 121       6.650  16.343  -2.814  1.00 24.61           C
ATOM   1762  CG1 ILE A 121       5.828  15.074  -2.472  1.00 23.52           C
ATOM   1763  CG2 ILE A 121       8.067  16.289  -2.105  1.00 22.35           C
ATOM   1764  CD1 ILE A 121       6.336  13.826  -3.273  1.00 26.80           C
ATOM   1765  H   ILE A 121       4.404  17.034  -3.851  1.00  0.00           H
ATOM   1766  HA  ILE A 121       5.634  17.569  -1.358  1.00  0.00           H
ATOM   1767  HB  ILE A 121       6.811  16.363  -3.892  1.00  0.00           H
ATOM   1768 HG12 ILE A 121       4.782  15.252  -2.721  1.00  0.00           H
ATOM   1769 HG13 ILE A 121       5.912  14.871  -1.404  1.00  0.00           H
ATOM   1770 HD11 ILE A 121       5.737  12.955  -3.008  1.00  0.00           H
ATOM   1771 HD12 ILE A 121       6.244  14.019  -4.342  1.00  0.00           H
ATOM   1772 HD13 ILE A 121       7.381  13.637  -3.027  1.00  0.00           H
ATOM   1773 HG21 ILE A 121       8.633  17.187  -2.354  1.00  0.00           H
ATOM   1774 HG22 ILE A 121       7.931  16.234  -1.025  1.00  0.00           H
ATOM   1775 HG23 ILE A 121       8.612  15.409  -2.448  1.00  0.00           H
ATOM   1776  N   ALA A 122       6.921  19.288  -3.945  1.00 25.34           N
ATOM   1777  CA  ALA A 122       7.756  20.459  -4.263  1.00 25.82           C
ATOM   1778  C   ALA A 122       7.178  21.718  -3.708  1.00 27.05           C
ATOM   1779  O   ALA A 122       7.924  22.552  -3.205  1.00 26.60           O
ATOM   1780  CB  ALA A 122       7.936  20.606  -5.780  1.00 27.05           C
ATOM   1781  H   ALA A 122       6.472  18.780  -4.693  1.00  0.00           H
ATOM   1782  HA  ALA A 122       8.739  20.309  -3.816  1.00  0.00           H
ATOM   1783  HB1 ALA A 122       8.485  19.747  -6.166  1.00  0.00           H
ATOM   1784  HB2 ALA A 122       6.958  20.657  -6.258  1.00  0.00           H
ATOM   1785  HB3 ALA A 122       8.493  21.519  -5.993  1.00  0.00           H
ATOM   1786  N   THR A 123       5.841  21.864  -3.765  1.00 26.08           N
ATOM   1787  CA  THR A 123       5.176  23.072  -3.275  1.00 25.46           C
ATOM   1788  C   THR A 123       5.385  23.163  -1.755  1.00 27.15           C
ATOM   1789  O   THR A 123       5.699  24.237  -1.252  1.00 26.90           O
ATOM   1790  CB  THR A 123       3.660  23.017  -3.666  1.00 31.16           C
ATOM   1791  OG1 THR A 123       3.523  22.933  -5.089  1.00 30.35           O
ATOM   1792  CG2 THR A 123       2.863  24.202  -3.154  1.00 28.83           C
ATOM   1793  H   THR A 123       5.282  21.120  -4.157  1.00  0.00           H
ATOM   1794  HA  THR A 123       5.631  23.942  -3.747  1.00  0.00           H
ATOM   1795  HB  THR A 123       3.233  22.112  -3.233  1.00  0.00           H
ATOM   1796  HG1 THR A 123       3.572  22.014  -5.362  1.00  0.00           H
ATOM   1797 HG21 THR A 123       1.822  24.100  -3.460  1.00  0.00           H
ATOM   1798 HG22 THR A 123       2.920  24.235  -2.066  1.00  0.00           H
ATOM   1799 HG23 THR A 123       3.275  25.123  -3.567  1.00  0.00           H
ATOM   1800  N   ILE A 124       5.133  22.075  -1.032  1.00 23.96           N
ATOM   1801  CA  ILE A 124       5.276  22.047   0.431  1.00 23.54           C
ATOM   1802  C   ILE A 124       6.748  22.353   0.799  1.00 25.73           C
ATOM   1803  O   ILE A 124       7.004  23.219   1.630  1.00 23.75           O
ATOM   1804  CB  ILE A 124       4.738  20.720   1.055  1.00 25.89           C
ATOM   1805  CG1 ILE A 124       3.171  20.602   0.883  1.00 26.78           C
ATOM   1806  CG2 ILE A 124       5.103  20.630   2.532  1.00 26.58           C
ATOM   1807  CD1 ILE A 124       2.620  19.163   1.121  1.00 24.08           C
ATOM   1808  H   ILE A 124       4.832  21.236  -1.506  1.00  0.00           H
ATOM   1809  HA  ILE A 124       4.669  22.860   0.830  1.00  0.00           H
ATOM   1810  HB  ILE A 124       5.204  19.883   0.535  1.00  0.00           H
ATOM   1811 HG12 ILE A 124       2.913  20.906  -0.131  1.00  0.00           H
ATOM   1812 HG13 ILE A 124       2.689  21.282   1.586  1.00  0.00           H
ATOM   1813 HD11 ILE A 124       1.538  19.160   0.985  1.00  0.00           H
ATOM   1814 HD12 ILE A 124       3.077  18.477   0.408  1.00  0.00           H
ATOM   1815 HD13 ILE A 124       2.860  18.845   2.136  1.00  0.00           H
ATOM   1816 HG21 ILE A 124       6.184  20.712   2.645  1.00  0.00           H
ATOM   1817 HG22 ILE A 124       4.619  21.441   3.076  1.00  0.00           H
ATOM   1818 HG23 ILE A 124       4.767  19.673   2.932  1.00  0.00           H
ATOM   1819  N   LEU A 125       7.690  21.685   0.139  1.00 23.44           N
ATOM   1820  CA  LEU A 125       9.117  21.902   0.383  1.00 23.07           C
ATOM   1821  C   LEU A 125       9.573  23.320   0.163  1.00 27.16           C
ATOM   1822  O   LEU A 125      10.320  23.850   1.008  1.00 26.42           O
ATOM   1823  CB  LEU A 125      10.002  20.945  -0.409  1.00 21.87           C
ATOM   1824  CG  LEU A 125      10.012  19.479   0.071  1.00 23.74           C
ATOM   1825  CD1 LEU A 125      10.751  18.579  -0.965  1.00 23.93           C
ATOM   1826  CD2 LEU A 125      10.555  19.337   1.513  1.00 24.00           C
ATOM   1827  H   LEU A 125       7.411  21.005  -0.554  1.00  0.00           H
ATOM   1828  HA  LEU A 125       9.288  21.682   1.437  1.00  0.00           H
ATOM   1829  HB2 LEU A 125       9.660  20.955  -1.444  1.00  0.00           H
ATOM   1830  HB3 LEU A 125      11.024  21.322  -0.382  1.00  0.00           H
ATOM   1831  HG  LEU A 125       8.974  19.148   0.092  1.00  0.00           H
ATOM   1832 HD11 LEU A 125      10.752  17.547  -0.615  1.00  0.00           H
ATOM   1833 HD12 LEU A 125      11.779  18.924  -1.078  1.00  0.00           H
ATOM   1834 HD13 LEU A 125      10.240  18.637  -1.926  1.00  0.00           H
ATOM   1835 HD21 LEU A 125      10.542  18.287   1.805  1.00  0.00           H
ATOM   1836 HD22 LEU A 125      11.577  19.713   1.555  1.00  0.00           H
ATOM   1837 HD23 LEU A 125       9.929  19.912   2.195  1.00  0.00           H
ATOM   1838  N   ARG A 126       9.109  23.950  -0.941  1.00 24.28           N
ATOM   1839  CA  ARG A 126       9.474  25.333  -1.244  1.00 25.08           C
ATOM   1840  C   ARG A 126       9.040  26.239  -0.077  1.00 27.03           C
ATOM   1841  O   ARG A 126       9.810  27.097   0.338  1.00 26.61           O
ATOM   1842  CB  ARG A 126       8.816  25.771  -2.569  1.00 26.60           C
ATOM   1843  CG  ARG A 126       9.166  27.201  -3.004  1.00 33.47           C
ATOM   1844  CD  ARG A 126       8.373  27.673  -4.196  1.00 39.39           C
ATOM   1845  NE  ARG A 126       6.957  27.755  -3.874  1.00 42.20           N
ATOM   1846  CZ  ARG A 126       5.979  27.859  -4.768  1.00 57.30           C
ATOM   1847  NH1 ARG A 126       6.256  27.891  -6.063  1.00 42.10           N
ATOM   1848  NH2 ARG A 126       4.717  27.916  -4.372  1.00 43.24           N
ATOM   1849  H   ARG A 126       8.496  23.453  -1.571  1.00  0.00           H
ATOM   1850  HA  ARG A 126      10.557  25.395  -1.352  1.00  0.00           H
ATOM   1851  HB2 ARG A 126       7.734  25.705  -2.451  1.00  0.00           H
ATOM   1852  HB3 ARG A 126       9.124  25.082  -3.356  1.00  0.00           H
ATOM   1853  HG2 ARG A 126      10.225  27.236  -3.258  1.00  0.00           H
ATOM   1854  HG3 ARG A 126       8.982  27.877  -2.169  1.00  0.00           H
ATOM   1855  HD2 ARG A 126       8.729  28.659  -4.494  1.00  0.00           H
ATOM   1856  HD3 ARG A 126       8.514  26.975  -5.021  1.00  0.00           H
ATOM   1857  HE  ARG A 126       6.698  27.731  -2.898  1.00  0.00           H
ATOM   1858 HH11 ARG A 126       7.215  27.842  -6.376  1.00  0.00           H
ATOM   1859 HH12 ARG A 126       5.508  27.964  -6.738  1.00  0.00           H
ATOM   1860 HH21 ARG A 126       4.495  27.886  -3.387  1.00  0.00           H
ATOM   1861 HH22 ARG A 126       3.976  27.989  -5.055  1.00  0.00           H
ATOM   1862  N   GLU A 127       7.804  26.059   0.449  1.00 26.33           N
ATOM   1863  CA  GLU A 127       7.318  26.932   1.520  1.00 25.86           C
ATOM   1864  C   GLU A 127       8.092  26.694   2.807  1.00 27.75           C
ATOM   1865  O   GLU A 127       8.442  27.663   3.512  1.00 26.81           O
ATOM   1866  CB  GLU A 127       5.794  26.779   1.711  1.00 26.99           C
ATOM   1867  CG  GLU A 127       4.979  27.055   0.448  1.00 29.03           C
ATOM   1868  CD  GLU A 127       5.163  28.432  -0.168  1.00 36.05           C
ATOM   1869  OE1 GLU A 127       5.618  28.523  -1.334  1.00 40.86           O
ATOM   1870  OE2 GLU A 127       4.921  29.423   0.549  1.00 35.90           O
ATOM   1871  H   GLU A 127       7.214  25.317   0.100  1.00  0.00           H
ATOM   1872  HA  GLU A 127       7.506  27.961   1.212  1.00  0.00           H
ATOM   1873  HB2 GLU A 127       5.474  27.477   2.485  1.00  0.00           H
ATOM   1874  HB3 GLU A 127       5.584  25.764   2.047  1.00  0.00           H
ATOM   1875  HG2 GLU A 127       5.260  26.314  -0.300  1.00  0.00           H
ATOM   1876  HG3 GLU A 127       3.923  26.922   0.684  1.00  0.00           H
ATOM   1877  N   ILE A 128       8.425  25.421   3.086  1.00 23.35           N
ATOM   1878  CA  ILE A 128       9.253  25.085   4.260  1.00 23.11           C
ATOM   1879  C   ILE A 128      10.617  25.782   4.126  1.00 26.59           C
ATOM   1880  O   ILE A 128      11.111  26.401   5.084  1.00 26.49           O
ATOM   1881  CB  ILE A 128       9.462  23.540   4.426  1.00 24.94           C
ATOM   1882  CG1 ILE A 128       8.151  22.805   4.721  1.00 25.09           C
ATOM   1883  CG2 ILE A 128      10.539  23.248   5.554  1.00 22.86           C
ATOM   1884  CD1 ILE A 128       8.201  21.331   4.462  1.00 25.21           C
ATOM   1885  H   ILE A 128       8.102  24.681   2.480  1.00  0.00           H
ATOM   1886  HA  ILE A 128       8.757  25.465   5.153  1.00  0.00           H
ATOM   1887  HB  ILE A 128       9.854  23.155   3.485  1.00  0.00           H
ATOM   1888 HG12 ILE A 128       7.370  23.236   4.095  1.00  0.00           H
ATOM   1889 HG13 ILE A 128       7.888  22.967   5.766  1.00  0.00           H
ATOM   1890 HD11 ILE A 128       7.233  20.887   4.696  1.00  0.00           H
ATOM   1891 HD12 ILE A 128       8.437  21.155   3.413  1.00  0.00           H
ATOM   1892 HD13 ILE A 128       8.969  20.878   5.088  1.00  0.00           H
ATOM   1893 HG21 ILE A 128      10.303  23.834   6.442  1.00  0.00           H
ATOM   1894 HG22 ILE A 128      11.529  23.522   5.190  1.00  0.00           H
ATOM   1895 HG23 ILE A 128      10.525  22.187   5.804  1.00  0.00           H
ATOM   1896  N   LEU A 129      11.200  25.714   2.915  1.00 23.65           N
ATOM   1897  CA  LEU A 129      12.481  26.330   2.598  1.00 23.52           C
ATOM   1898  C   LEU A 129      12.454  27.848   2.787  1.00 29.25           C
ATOM   1899  O   LEU A 129      13.417  28.401   3.305  1.00 28.39           O
ATOM   1900  CB  LEU A 129      12.891  25.981   1.159  1.00 22.52           C
ATOM   1901  CG  LEU A 129      13.528  24.596   0.993  1.00 24.77           C
ATOM   1902  CD1 LEU A 129      13.633  24.242  -0.485  1.00 26.52           C
ATOM   1903  CD2 LEU A 129      14.921  24.574   1.619  1.00 26.22           C
ATOM   1904  H   LEU A 129      10.722  25.207   2.184  1.00  0.00           H
ATOM   1905  HA  LEU A 129      13.231  25.918   3.273  1.00  0.00           H
ATOM   1906  HB2 LEU A 129      13.609  26.728   0.820  1.00  0.00           H
ATOM   1907  HB3 LEU A 129      12.007  26.035   0.523  1.00  0.00           H
ATOM   1908  HG  LEU A 129      12.903  23.856   1.492  1.00  0.00           H
ATOM   1909 HD21 LEU A 129      15.435  25.509   1.396  1.00  0.00           H
ATOM   1910 HD22 LEU A 129      15.490  23.740   1.209  1.00  0.00           H
ATOM   1911 HD23 LEU A 129      14.832  24.457   2.699  1.00  0.00           H
ATOM   1912 HD11 LEU A 129      12.640  24.257  -0.934  1.00  0.00           H
ATOM   1913 HD12 LEU A 129      14.064  23.246  -0.590  1.00  0.00           H
ATOM   1914 HD13 LEU A 129      14.270  24.969  -0.988  1.00  0.00           H
ATOM   1915  N   LYS A 130      11.320  28.516   2.441  1.00 26.65           N
ATOM   1916  CA  LYS A 130      11.239  29.967   2.655  1.00 26.66           C
ATOM   1917  C   LYS A 130      11.238  30.255   4.169  1.00 31.42           C
ATOM   1918  O   LYS A 130      11.901  31.167   4.604  1.00 32.10           O
ATOM   1919  CB  LYS A 130      10.008  30.571   1.962  1.00 26.43           C
ATOM   1920  CG  LYS A 130      10.066  30.557   0.428  1.00 33.36           C
ATOM   1921  CD  LYS A 130       8.654  30.816  -0.138  1.00 39.78           C
ATOM   1922  CE  LYS A 130       8.589  30.844  -1.650  1.00 49.26           C
ATOM   1923  NZ  LYS A 130       7.182  30.992  -2.132  1.00 49.55           N
ATOM   1924  H   LYS A 130      10.539  28.017   2.040  1.00  0.00           H
ATOM   1925  HA  LYS A 130      12.130  30.424   2.223  1.00  0.00           H
ATOM   1926  HB2 LYS A 130       9.131  30.005   2.274  1.00  0.00           H
ATOM   1927  HB3 LYS A 130       9.893  31.602   2.296  1.00  0.00           H
ATOM   1928  HG2 LYS A 130      10.745  31.336   0.082  1.00  0.00           H
ATOM   1929  HG3 LYS A 130      10.423  29.585   0.086  1.00  0.00           H
ATOM   1930  HD2 LYS A 130       7.993  30.026   0.218  1.00  0.00           H
ATOM   1931  HD3 LYS A 130       8.295  31.771   0.245  1.00  0.00           H
ATOM   1932  HE2 LYS A 130       9.179  31.685  -2.015  1.00  0.00           H
ATOM   1933  HE3 LYS A 130       9.006  29.917  -2.043  1.00  0.00           H
ATOM   1934  HZ1 LYS A 130       6.648  30.176  -1.870  1.00  0.00           H
ATOM   1935  HZ2 LYS A 130       6.768  31.813  -1.715  1.00  0.00           H
ATOM   1936  HZ3 LYS A 130       7.179  31.087  -3.137  1.00  0.00           H
ATOM   1937  N   GLY A 131      10.548  29.432   4.948  1.00 27.54           N
ATOM   1938  CA  GLY A 131      10.537  29.526   6.404  1.00 27.86           C
ATOM   1939  C   GLY A 131      11.910  29.289   6.990  1.00 30.21           C
ATOM   1940  O   GLY A 131      12.367  30.058   7.832  1.00 28.72           O
ATOM   1941  H   GLY A 131      10.002  28.703   4.511  1.00  0.00           H
ATOM   1942  HA2 GLY A 131      10.198  30.521   6.691  1.00  0.00           H
ATOM   1943  HA3 GLY A 131       9.846  28.784   6.804  1.00  0.00           H
ATOM   1944  N   LEU A 132      12.600  28.252   6.516  1.00 25.37           N
ATOM   1945  CA  LEU A 132      13.970  27.984   6.944  1.00 26.46           C
ATOM   1946  C   LEU A 132      14.926  29.099   6.601  1.00 32.18           C
ATOM   1947  O   LEU A 132      15.730  29.496   7.444  1.00 31.60           O
ATOM   1948  CB  LEU A 132      14.510  26.650   6.392  1.00 25.70           C
ATOM   1949  CG  LEU A 132      13.849  25.399   6.997  1.00 28.48           C
ATOM   1950  CD1 LEU A 132      14.393  24.151   6.310  1.00 28.90           C
ATOM   1951  CD2 LEU A 132      14.077  25.312   8.523  1.00 25.65           C
ATOM   1952  H   LEU A 132      12.165  27.636   5.844  1.00  0.00           H
ATOM   1953  HA  LEU A 132      13.955  27.898   8.031  1.00  0.00           H
ATOM   1954  HB2 LEU A 132      14.346  26.635   5.315  1.00  0.00           H
ATOM   1955  HB3 LEU A 132      15.582  26.603   6.581  1.00  0.00           H
ATOM   1956  HG  LEU A 132      12.776  25.453   6.812  1.00  0.00           H
ATOM   1957 HD21 LEU A 132      13.684  26.209   9.001  1.00  0.00           H
ATOM   1958 HD22 LEU A 132      15.145  25.230   8.726  1.00  0.00           H
ATOM   1959 HD23 LEU A 132      13.564  24.435   8.918  1.00  0.00           H
ATOM   1960 HD11 LEU A 132      13.924  23.266   6.739  1.00  0.00           H
ATOM   1961 HD12 LEU A 132      15.472  24.097   6.456  1.00  0.00           H
ATOM   1962 HD13 LEU A 132      14.172  24.198   5.244  1.00  0.00           H
ATOM   1963  N   ASP A 133      14.816  29.635   5.395  1.00 30.04           N
ATOM   1964  CA  ASP A 133      15.664  30.742   4.966  1.00 30.79           C
ATOM   1965  C   ASP A 133      15.436  31.934   5.904  1.00 34.32           C
ATOM   1966  O   ASP A 133      16.407  32.576   6.337  1.00 34.28           O
ATOM   1967  CB  ASP A 133      15.333  31.129   3.524  1.00 33.39           C
ATOM   1968  CG  ASP A 133      16.206  32.239   2.962  1.00 46.01           C
ATOM   1969  OD1 ASP A 133      17.436  32.236   3.239  1.00 46.44           O
ATOM   1970  OD2 ASP A 133      15.679  33.070   2.206  1.00 47.30           O
ATOM   1971  H   ASP A 133      14.126  29.268   4.755  1.00  0.00           H
ATOM   1972  HA  ASP A 133      16.709  30.436   5.024  1.00  0.00           H
ATOM   1973  HB2 ASP A 133      14.295  31.459   3.488  1.00  0.00           H
ATOM   1974  HB3 ASP A 133      15.440  30.247   2.893  1.00  0.00           H
ATOM   1975  N   TYR A 134      14.160  32.193   6.263  1.00 30.71           N
ATOM   1976  CA  TYR A 134      13.852  33.289   7.181  1.00 31.90           C
ATOM   1977  C   TYR A 134      14.556  33.053   8.540  1.00 35.94           C
ATOM   1978  O   TYR A 134      15.316  33.900   8.987  1.00 36.21           O
ATOM   1979  CB  TYR A 134      12.309  33.508   7.346  1.00 32.69           C
ATOM   1980  CG  TYR A 134      11.995  34.465   8.483  1.00 37.76           C
ATOM   1981  CD1 TYR A 134      12.109  35.844   8.310  1.00 40.79           C
ATOM   1982  CD2 TYR A 134      11.742  33.989   9.769  1.00 39.61           C
ATOM   1983  CE1 TYR A 134      11.908  36.728   9.369  1.00 41.12           C
ATOM   1984  CE2 TYR A 134      11.571  34.864  10.844  1.00 42.45           C
ATOM   1985  CZ  TYR A 134      11.649  36.232  10.638  1.00 50.76           C
ATOM   1986  OH  TYR A 134      11.458  37.087  11.700  1.00 53.56           O
ATOM   1987  H   TYR A 134      13.411  31.624   5.894  1.00  0.00           H
ATOM   1988  HA  TYR A 134      14.267  34.201   6.752  1.00  0.00           H
ATOM   1989  HB2 TYR A 134      11.836  32.548   7.552  1.00  0.00           H
ATOM   1990  HB3 TYR A 134      11.905  33.912   6.418  1.00  0.00           H
ATOM   1991  HD1 TYR A 134      12.358  36.235   7.335  1.00  0.00           H
ATOM   1992  HD2 TYR A 134      11.677  32.924   9.937  1.00  0.00           H
ATOM   1993  HE1 TYR A 134      11.954  37.794   9.202  1.00  0.00           H
ATOM   1994  HE2 TYR A 134      11.379  34.475  11.833  1.00  0.00           H
ATOM   1995  HH  TYR A 134      12.010  36.811  12.436  1.00  0.00           H
ATOM   1996  N   LEU A 135      14.312  31.890   9.160  1.00 32.31           N
ATOM   1997  CA  LEU A 135      14.836  31.517  10.473  1.00 31.32           C
ATOM   1998  C   LEU A 135      16.330  31.512  10.526  1.00 34.71           C
ATOM   1999  O   LEU A 135      16.897  32.056  11.472  1.00 36.17           O
ATOM   2000  CB  LEU A 135      14.307  30.143  10.896  1.00 29.59           C
ATOM   2001  CG  LEU A 135      12.817  30.049  11.175  1.00 34.57           C
ATOM   2002  CD1 LEU A 135      12.440  28.631  11.447  1.00 33.38           C
ATOM   2003  CD2 LEU A 135      12.396  30.974  12.359  1.00 36.75           C
ATOM   2004  H   LEU A 135      13.722  31.222   8.685  1.00  0.00           H
ATOM   2005  HA  LEU A 135      14.478  32.250  11.196  1.00  0.00           H
ATOM   2006  HB2 LEU A 135      14.540  29.438  10.098  1.00  0.00           H
ATOM   2007  HB3 LEU A 135      14.843  29.832  11.793  1.00  0.00           H
ATOM   2008  HG  LEU A 135      12.284  30.376  10.283  1.00  0.00           H
ATOM   2009 HD21 LEU A 135      12.682  32.002  12.137  1.00  0.00           H
ATOM   2010 HD22 LEU A 135      11.316  30.919  12.497  1.00  0.00           H
ATOM   2011 HD23 LEU A 135      12.896  30.647  13.271  1.00  0.00           H
ATOM   2012 HD11 LEU A 135      11.370  28.571  11.646  1.00  0.00           H
ATOM   2013 HD12 LEU A 135      12.992  28.269  12.314  1.00  0.00           H
ATOM   2014 HD13 LEU A 135      12.683  28.018  10.579  1.00  0.00           H
ATOM   2015  N   HIS A 136      16.976  30.888   9.521  1.00 31.00           N
ATOM   2016  CA  HIS A 136      18.434  30.790   9.472  1.00 30.56           C
ATOM   2017  C   HIS A 136      19.095  32.140   9.284  1.00 36.69           C
ATOM   2018  O   HIS A 136      20.161  32.346   9.852  1.00 36.13           O
ATOM   2019  CB  HIS A 136      18.911  29.799   8.405  1.00 29.85           C
ATOM   2020  CG  HIS A 136      18.423  28.402   8.623  1.00 30.96           C
ATOM   2021  ND1 HIS A 136      17.887  27.995   9.846  1.00 33.11           N
ATOM   2022  CD2 HIS A 136      18.429  27.347   7.776  1.00 30.63           C
ATOM   2023  CE1 HIS A 136      17.565  26.718   9.689  1.00 30.69           C
ATOM   2024  NE2 HIS A 136      17.919  26.274   8.477  1.00 31.37           N
ATOM   2025  H   HIS A 136      16.434  30.474   8.776  1.00  0.00           H
ATOM   2026  HA  HIS A 136      18.762  30.404  10.437  1.00  0.00           H
ATOM   2027  HB2 HIS A 136      18.554  30.141   7.434  1.00  0.00           H
ATOM   2028  HB3 HIS A 136      20.001  29.792   8.395  1.00  0.00           H
ATOM   2029  HD2 HIS A 136      18.767  27.345   6.750  1.00  0.00           H
ATOM   2030  HE1 HIS A 136      17.080  26.114  10.442  1.00  0.00           H
ATOM   2031  HD1 HIS A 136      17.769  28.556  10.677  1.00  0.00           H
ATOM   2032  N   SER A 137      18.434  33.084   8.568  1.00 36.31           N
ATOM   2033  CA  SER A 137      18.981  34.442   8.391  1.00 38.54           C
ATOM   2034  C   SER A 137      18.888  35.241   9.715  1.00 43.41           C
ATOM   2035  O   SER A 137      19.672  36.153   9.928  1.00 43.02           O
ATOM   2036  CB  SER A 137      18.282  35.181   7.253  1.00 42.07           C
ATOM   2037  OG  SER A 137      16.989  35.610   7.656  1.00 50.32           O
ATOM   2038  H   SER A 137      17.546  32.851   8.146  1.00  0.00           H
ATOM   2039  HA  SER A 137      20.035  34.347   8.131  1.00  0.00           H
ATOM   2040  HB2 SER A 137      18.187  34.513   6.397  1.00  0.00           H
ATOM   2041  HB3 SER A 137      18.877  36.049   6.968  1.00  0.00           H
ATOM   2042  HG  SER A 137      16.482  34.855   7.964  1.00  0.00           H
ATOM   2043  N   GLU A 138      17.976  34.837  10.622  1.00 40.02           N
ATOM   2044  CA  GLU A 138      17.778  35.447  11.942  1.00 40.23           C
ATOM   2045  C   GLU A 138      18.550  34.675  13.032  1.00 43.85           C
ATOM   2046  O   GLU A 138      18.310  34.890  14.222  1.00 43.39           O
ATOM   2047  CB  GLU A 138      16.271  35.506  12.279  1.00 40.43           C
ATOM   2048  CG  GLU A 138      15.450  36.421  11.377  1.00 46.21           C
ATOM   2049  CD  GLU A 138      15.759  37.897  11.515  1.00 66.24           C
ATOM   2050  OE1 GLU A 138      15.959  38.356  12.661  1.00 68.87           O
ATOM   2051  OE2 GLU A 138      15.830  38.590  10.475  1.00 59.47           O
ATOM   2052  H   GLU A 138      17.385  34.056  10.375  1.00  0.00           H
ATOM   2053  HA  GLU A 138      18.161  36.467  11.909  1.00  0.00           H
ATOM   2054  HB2 GLU A 138      15.866  34.497  12.198  1.00  0.00           H
ATOM   2055  HB3 GLU A 138      16.159  35.843  13.309  1.00  0.00           H
ATOM   2056  HG2 GLU A 138      14.396  36.272  11.613  1.00  0.00           H
ATOM   2057  HG3 GLU A 138      15.618  36.127  10.341  1.00  0.00           H
ATOM   2058  N   LYS A 139      19.474  33.765  12.613  1.00 40.16           N
ATOM   2059  CA  LYS A 139      20.347  32.941  13.464  1.00 40.38           C
ATOM   2060  C   LYS A 139      19.571  31.953  14.363  1.00 43.60           C
ATOM   2061  O   LYS A 139      20.056  31.574  15.430  1.00 45.27           O
ATOM   2062  CB  LYS A 139      21.329  33.834  14.288  1.00 45.94           C
ATOM   2063  CG  LYS A 139      22.627  34.184  13.553  1.00 63.86           C
ATOM   2064  CD  LYS A 139      22.465  35.283  12.496  1.00 80.07           C
ATOM   2065  CE  LYS A 139      22.628  34.758  11.085  1.00 92.96           C
ATOM   2066  NZ  LYS A 139      22.460  35.832  10.069  1.00101.58           N
ATOM   2067  H   LYS A 139      19.569  33.644  11.615  1.00  0.00           H
ATOM   2068  HA  LYS A 139      20.960  32.339  12.793  1.00  0.00           H
ATOM   2069  HB2 LYS A 139      21.588  33.302  15.204  1.00  0.00           H
ATOM   2070  HB3 LYS A 139      20.819  34.760  14.554  1.00  0.00           H
ATOM   2071  HG2 LYS A 139      23.358  34.520  14.288  1.00  0.00           H
ATOM   2072  HG3 LYS A 139      23.007  33.285  13.068  1.00  0.00           H
ATOM   2073  HD2 LYS A 139      23.218  36.051  12.672  1.00  0.00           H
ATOM   2074  HD3 LYS A 139      21.475  35.728  12.596  1.00  0.00           H
ATOM   2075  HE2 LYS A 139      23.625  34.329  10.982  1.00  0.00           H
ATOM   2076  HE3 LYS A 139      21.885  33.980  10.907  1.00  0.00           H
ATOM   2077  HZ1 LYS A 139      23.055  35.641   9.275  1.00  0.00           H
ATOM   2078  HZ2 LYS A 139      21.496  35.863   9.768  1.00  0.00           H
ATOM   2079  HZ3 LYS A 139      22.715  36.721  10.474  1.00  0.00           H
ATOM   2080  N   LYS A 140      18.394  31.509  13.911  1.00 36.90           N
ATOM   2081  CA  LYS A 140      17.577  30.547  14.642  1.00 35.95           C
ATOM   2082  C   LYS A 140      17.617  29.201  13.945  1.00 39.84           C
ATOM   2083  O   LYS A 140      17.694  29.139  12.718  1.00 39.92           O
ATOM   2084  CB  LYS A 140      16.118  31.021  14.754  1.00 37.70           C
ATOM   2085  CG  LYS A 140      15.935  32.225  15.679  1.00 45.94           C
ATOM   2086  CD  LYS A 140      14.670  33.018  15.351  1.00 57.20           C
ATOM   2087  CE  LYS A 140      14.593  34.325  16.117  1.00 67.33           C
ATOM   2088  NZ  LYS A 140      13.896  35.384  15.334  1.00 66.56           N
ATOM   2089  H   LYS A 140      18.056  31.855  13.024  1.00  0.00           H
ATOM   2090  HA  LYS A 140      17.986  30.433  15.646  1.00  0.00           H
ATOM   2091  HB2 LYS A 140      15.767  31.295  13.759  1.00  0.00           H
ATOM   2092  HB3 LYS A 140      15.509  30.197  15.126  1.00  0.00           H
ATOM   2093  HG2 LYS A 140      15.870  31.871  16.708  1.00  0.00           H
ATOM   2094  HG3 LYS A 140      16.800  32.881  15.583  1.00  0.00           H
ATOM   2095  HD2 LYS A 140      13.801  32.411  15.605  1.00  0.00           H
ATOM   2096  HD3 LYS A 140      14.653  33.232  14.282  1.00  0.00           H
ATOM   2097  HE2 LYS A 140      15.605  34.662  16.343  1.00  0.00           H
ATOM   2098  HE3 LYS A 140      14.055  34.160  17.051  1.00  0.00           H
ATOM   2099  HZ1 LYS A 140      12.901  35.322  15.495  1.00  0.00           H
ATOM   2100  HZ2 LYS A 140      14.228  36.292  15.626  1.00  0.00           H
ATOM   2101  HZ3 LYS A 140      14.087  35.256  14.350  1.00  0.00           H
ATOM   2102  N   ILE A 141      17.595  28.123  14.734  1.00 33.55           N
ATOM   2103  CA  ILE A 141      17.562  26.766  14.208  1.00 31.13           C
ATOM   2104  C   ILE A 141      16.247  26.221  14.733  1.00 32.34           C
ATOM   2105  O   ILE A 141      15.967  26.388  15.916  1.00 33.19           O
ATOM   2106  CB  ILE A 141      18.758  25.904  14.662  1.00 34.56           C
ATOM   2107  CG1 ILE A 141      20.087  26.661  14.616  1.00 36.78           C
ATOM   2108  CG2 ILE A 141      18.832  24.596  13.848  1.00 30.31           C
ATOM   2109  CD1 ILE A 141      21.159  25.953  15.385  1.00 42.52           C
ATOM   2110  H   ILE A 141      17.602  28.255  15.735  1.00  0.00           H
ATOM   2111  HA  ILE A 141      17.532  26.800  13.119  1.00  0.00           H
ATOM   2112  HB  ILE A 141      18.580  25.627  15.701  1.00  0.00           H
ATOM   2113 HG12 ILE A 141      20.403  26.756  13.577  1.00  0.00           H
ATOM   2114 HG13 ILE A 141      19.945  27.656  15.037  1.00  0.00           H
ATOM   2115 HD11 ILE A 141      22.086  26.524  15.327  1.00  0.00           H
ATOM   2116 HD12 ILE A 141      20.856  25.858  16.428  1.00  0.00           H
ATOM   2117 HD13 ILE A 141      21.316  24.961  14.961  1.00  0.00           H
ATOM   2118 HG21 ILE A 141      19.673  23.997  14.198  1.00  0.00           H
ATOM   2119 HG22 ILE A 141      18.969  24.832  12.793  1.00  0.00           H
ATOM   2120 HG23 ILE A 141      17.907  24.034  13.978  1.00  0.00           H
ATOM   2121  N   HIS A 142      15.434  25.576  13.882  1.00 27.79           N
ATOM   2122  CA  HIS A 142      14.132  25.095  14.356  1.00 27.02           C
ATOM   2123  C   HIS A 142      14.344  23.868  15.237  1.00 31.23           C
ATOM   2124  O   HIS A 142      13.798  23.791  16.346  1.00 30.75           O
ATOM   2125  CB  HIS A 142      13.215  24.806  13.164  1.00 26.74           C
ATOM   2126  CG  HIS A 142      11.840  24.369  13.566  1.00 28.36           C
ATOM   2127  ND1 HIS A 142      11.602  23.085  14.036  1.00 30.63           N
ATOM   2128  CD2 HIS A 142      10.669  25.041  13.516  1.00 30.36           C
ATOM   2129  CE1 HIS A 142      10.300  23.019  14.286  1.00 30.16           C
ATOM   2130  NE2 HIS A 142       9.693  24.173  13.994  1.00 30.48           N
ATOM   2131  H   HIS A 142      15.716  25.423  12.924  1.00  0.00           H
ATOM   2132  HA  HIS A 142      13.675  25.878  14.961  1.00  0.00           H
ATOM   2133  HB2 HIS A 142      13.667  24.017  12.564  1.00  0.00           H
ATOM   2134  HB3 HIS A 142      13.134  25.707  12.556  1.00  0.00           H
ATOM   2135  HD2 HIS A 142      10.520  26.054  13.172  1.00  0.00           H
ATOM   2136  HE1 HIS A 142       9.797  22.146  14.675  1.00  0.00           H
ATOM   2137  HE2 HIS A 142       8.710  24.377  14.100  1.00  0.00           H
ATOM   2138  N   ARG A 143      15.191  22.920  14.739  1.00 27.25           N
ATOM   2139  CA  ARG A 143      15.626  21.689  15.401  1.00 26.99           C
ATOM   2140  C   ARG A 143      14.556  20.625  15.493  1.00 31.68           C
ATOM   2141  O   ARG A 143      14.859  19.549  15.994  1.00 31.29           O
ATOM   2142  CB  ARG A 143      16.257  21.956  16.784  1.00 26.77           C
ATOM   2143  CG  ARG A 143      17.437  22.962  16.707  1.00 29.19           C
ATOM   2144  CD  ARG A 143      18.353  22.866  17.882  1.00 37.51           C
ATOM   2145  NE  ARG A 143      17.767  23.521  19.048  1.00 34.86           N
ATOM   2146  CZ  ARG A 143      18.411  23.725  20.195  1.00 50.05           C
ATOM   2147  NH1 ARG A 143      17.805  24.339  21.201  1.00 41.16           N
ATOM   2148  NH2 ARG A 143      19.666  23.312  20.344  1.00 40.03           N
ATOM   2149  H   ARG A 143      15.557  23.086  13.813  1.00  0.00           H
ATOM   2150  HA  ARG A 143      16.418  21.272  14.779  1.00  0.00           H
ATOM   2151  HB2 ARG A 143      15.492  22.362  17.446  1.00  0.00           H
ATOM   2152  HB3 ARG A 143      16.620  21.014  17.197  1.00  0.00           H
ATOM   2153  HG2 ARG A 143      17.031  23.973  16.663  1.00  0.00           H
ATOM   2154  HG3 ARG A 143      18.007  22.770  15.798  1.00  0.00           H
ATOM   2155  HD2 ARG A 143      18.530  21.815  18.113  1.00  0.00           H
ATOM   2156  HD3 ARG A 143      19.301  23.345  17.639  1.00  0.00           H
ATOM   2157  HE  ARG A 143      16.811  23.840  18.980  1.00  0.00           H
ATOM   2158 HH11 ARG A 143      16.851  24.655  21.099  1.00  0.00           H
ATOM   2159 HH12 ARG A 143      18.297  24.491  22.070  1.00  0.00           H
ATOM   2160 HH21 ARG A 143      20.149  23.468  21.217  1.00  0.00           H
ATOM   2161 HH22 ARG A 143      20.137  22.842  19.584  1.00  0.00           H
ATOM   2162  N   ASP A 144      13.323  20.879  14.999  1.00 27.33           N
ATOM   2163  CA  ASP A 144      12.303  19.825  15.013  1.00 26.97           C
ATOM   2164  C   ASP A 144      11.517  19.840  13.713  1.00 28.62           C
ATOM   2165  O   ASP A 144      10.285  19.738  13.709  1.00 28.54           O
ATOM   2166  CB  ASP A 144      11.404  19.840  16.263  1.00 28.04           C
ATOM   2167  CG  ASP A 144      10.664  18.528  16.536  1.00 36.11           C
ATOM   2168  OD1 ASP A 144      11.060  17.479  15.963  1.00 35.75           O
ATOM   2169  OD2 ASP A 144       9.683  18.551  17.293  1.00 36.18           O
ATOM   2170  H   ASP A 144      13.105  21.790  14.622  1.00  0.00           H
ATOM   2171  HA  ASP A 144      12.842  18.878  15.034  1.00  0.00           H
ATOM   2172  HB2 ASP A 144      10.662  20.628  16.137  1.00  0.00           H
ATOM   2173  HB3 ASP A 144      12.020  20.078  17.130  1.00  0.00           H
ATOM   2174  N   ILE A 145      12.245  19.986  12.601  1.00 24.89           N
ATOM   2175  CA  ILE A 145      11.627  19.978  11.263  1.00 25.05           C
ATOM   2176  C   ILE A 145      11.170  18.560  10.930  1.00 27.14           C
ATOM   2177  O   ILE A 145      11.973  17.617  10.979  1.00 25.60           O
ATOM   2178  CB  ILE A 145      12.545  20.565  10.171  1.00 27.17           C
ATOM   2179  CG1 ILE A 145      12.865  22.047  10.462  1.00 28.72           C
ATOM   2180  CG2 ILE A 145      11.911  20.398   8.751  1.00 25.83           C
ATOM   2181  CD1 ILE A 145      11.658  23.055  10.262  1.00 31.00           C
ATOM   2182  H   ILE A 145      13.245  20.105  12.680  1.00  0.00           H
ATOM   2183  HA  ILE A 145      10.736  20.605  11.312  1.00  0.00           H
ATOM   2184  HB  ILE A 145      13.483  20.010  10.187  1.00  0.00           H
ATOM   2185 HG12 ILE A 145      13.198  22.122  11.497  1.00  0.00           H
ATOM   2186 HG13 ILE A 145      13.684  22.357   9.813  1.00  0.00           H
ATOM   2187 HD11 ILE A 145      11.797  23.921  10.909  1.00  0.00           H
ATOM   2188 HD12 ILE A 145      11.625  23.380   9.222  1.00  0.00           H
ATOM   2189 HD13 ILE A 145      10.723  22.557  10.517  1.00  0.00           H
ATOM   2190 HG21 ILE A 145      12.106  19.391   8.381  1.00  0.00           H
ATOM   2191 HG22 ILE A 145      12.350  21.127   8.069  1.00  0.00           H
ATOM   2192 HG23 ILE A 145      10.835  20.560   8.812  1.00  0.00           H
ATOM   2193  N   LYS A 146       9.863  18.419  10.666  1.00 24.74           N
ATOM   2194  CA  LYS A 146       9.186  17.164  10.327  1.00 24.58           C
ATOM   2195  C   LYS A 146       7.778  17.516   9.856  1.00 25.46           C
ATOM   2196  O   LYS A 146       7.297  18.636  10.133  1.00 22.97           O
ATOM   2197  CB  LYS A 146       9.160  16.195  11.537  1.00 25.23           C
ATOM   2198  CG  LYS A 146       8.520  16.734  12.824  1.00 26.73           C
ATOM   2199  CD  LYS A 146       8.593  15.648  13.920  1.00 28.37           C
ATOM   2200  CE  LYS A 146       7.834  16.015  15.159  1.00 34.10           C
ATOM   2201  NZ  LYS A 146       7.938  14.930  16.181  1.00 35.39           N
ATOM   2202  H   LYS A 146       9.294  19.252  10.704  1.00  0.00           H
ATOM   2203  HA  LYS A 146       9.722  16.687   9.506  1.00  0.00           H
ATOM   2204  HB2 LYS A 146      10.190  15.923  11.767  1.00  0.00           H
ATOM   2205  HB3 LYS A 146       8.625  15.292  11.241  1.00  0.00           H
ATOM   2206  HG2 LYS A 146       7.478  16.990  12.633  1.00  0.00           H
ATOM   2207  HG3 LYS A 146       9.059  17.622  13.155  1.00  0.00           H
ATOM   2208  HD2 LYS A 146       8.178  14.723  13.520  1.00  0.00           H
ATOM   2209  HD3 LYS A 146       9.638  15.482  14.183  1.00  0.00           H
ATOM   2210  HE2 LYS A 146       6.785  16.168  14.904  1.00  0.00           H
ATOM   2211  HE3 LYS A 146       8.242  16.938  15.571  1.00  0.00           H
ATOM   2212  HZ1 LYS A 146       8.833  14.988  16.645  1.00  0.00           H
ATOM   2213  HZ2 LYS A 146       7.199  15.037  16.861  1.00  0.00           H
ATOM   2214  HZ3 LYS A 146       7.851  14.031  15.728  1.00  0.00           H
ATOM   2215  N   ALA A 147       7.113  16.605   9.110  1.00 23.43           N
ATOM   2216  CA  ALA A 147       5.791  16.941   8.548  1.00 24.07           C
ATOM   2217  C   ALA A 147       4.750  17.363   9.592  1.00 25.10           C
ATOM   2218  O   ALA A 147       3.880  18.188   9.288  1.00 25.24           O
ATOM   2219  CB  ALA A 147       5.246  15.802   7.680  1.00 25.31           C
ATOM   2220  H   ALA A 147       7.520  15.697   8.938  1.00  0.00           H
ATOM   2221  HA  ALA A 147       5.938  17.796   7.888  1.00  0.00           H
ATOM   2222  HB1 ALA A 147       4.340  16.133   7.173  1.00  0.00           H
ATOM   2223  HB2 ALA A 147       5.994  15.520   6.939  1.00  0.00           H
ATOM   2224  HB3 ALA A 147       5.017  14.943   8.310  1.00  0.00           H
ATOM   2225  N   ALA A 148       4.830  16.809  10.801  1.00 25.43           N
ATOM   2226  CA  ALA A 148       3.896  17.150  11.905  1.00 25.78           C
ATOM   2227  C   ALA A 148       4.005  18.627  12.325  1.00 28.58           C
ATOM   2228  O   ALA A 148       3.022  19.185  12.822  1.00 28.06           O
ATOM   2229  CB  ALA A 148       4.148  16.265  13.113  1.00 26.66           C
ATOM   2230  H   ALA A 148       5.556  16.129  10.974  1.00  0.00           H
ATOM   2231  HA  ALA A 148       2.879  16.970  11.558  1.00  0.00           H
ATOM   2232  HB1 ALA A 148       3.454  16.531  13.910  1.00  0.00           H
ATOM   2233  HB2 ALA A 148       5.171  16.407  13.460  1.00  0.00           H
ATOM   2234  HB3 ALA A 148       4.000  15.221  12.836  1.00  0.00           H
ATOM   2235  N   ASN A 149       5.187  19.242  12.120  1.00 23.25           N
ATOM   2236  CA  ASN A 149       5.443  20.648  12.467  1.00 23.59           C
ATOM   2237  C   ASN A 149       5.279  21.601  11.274  1.00 25.75           C
ATOM   2238  O   ASN A 149       5.684  22.759  11.342  1.00 26.90           O
ATOM   2239  CB  ASN A 149       6.816  20.785  13.155  1.00 27.91           C
ATOM   2240  CG  ASN A 149       6.750  20.183  14.548  1.00 33.66           C
ATOM   2241  OD1 ASN A 149       5.660  20.034  15.116  1.00 30.99           O
ATOM   2242  ND2 ASN A 149       7.868  19.765  15.098  1.00 31.30           N
ATOM   2243  H   ASN A 149       5.938  18.708  11.706  1.00  0.00           H
ATOM   2244  HA  ASN A 149       4.692  20.933  13.203  1.00  0.00           H
ATOM   2245  HB2 ASN A 149       7.081  21.840  13.228  1.00  0.00           H
ATOM   2246  HB3 ASN A 149       7.570  20.261  12.568  1.00  0.00           H
ATOM   2247 HD21 ASN A 149       7.852  19.336  16.012  1.00  0.00           H
ATOM   2248 HD22 ASN A 149       8.744  19.873  14.606  1.00  0.00           H
ATOM   2249  N   VAL A 150       4.734  21.088  10.168  1.00 22.70           N
ATOM   2250  CA  VAL A 150       4.440  21.899   8.982  1.00 20.91           C
ATOM   2251  C   VAL A 150       2.910  21.989   8.899  1.00 26.55           C
ATOM   2252  O   VAL A 150       2.223  21.015   8.547  1.00 23.64           O
ATOM   2253  CB  VAL A 150       5.067  21.293   7.719  1.00 23.07           C
ATOM   2254  CG1 VAL A 150       4.688  22.098   6.480  1.00 23.77           C
ATOM   2255  CG2 VAL A 150       6.593  21.200   7.881  1.00 22.53           C
ATOM   2256  H   VAL A 150       4.516  20.102  10.148  1.00  0.00           H
ATOM   2257  HA  VAL A 150       4.844  22.900   9.131  1.00  0.00           H
ATOM   2258  HB  VAL A 150       4.677  20.282   7.599  1.00  0.00           H
ATOM   2259 HG11 VAL A 150       5.145  21.647   5.599  1.00  0.00           H
ATOM   2260 HG12 VAL A 150       5.044  23.122   6.590  1.00  0.00           H
ATOM   2261 HG13 VAL A 150       3.604  22.100   6.366  1.00  0.00           H
ATOM   2262 HG21 VAL A 150       7.029  20.769   6.980  1.00  0.00           H
ATOM   2263 HG22 VAL A 150       6.829  20.568   8.737  1.00  0.00           H
ATOM   2264 HG23 VAL A 150       7.003  22.197   8.042  1.00  0.00           H
ATOM   2265  N   LEU A 151       2.396  23.188   9.140  1.00 26.06           N
ATOM   2266  CA  LEU A 151       0.946  23.420   9.166  1.00 27.32           C
ATOM   2267  C   LEU A 151       0.413  24.152   7.964  1.00 29.29           C
ATOM   2268  O   LEU A 151       1.082  25.027   7.438  1.00 28.17           O
ATOM   2269  CB  LEU A 151       0.601  24.211  10.429  1.00 28.91           C
ATOM   2270  CG  LEU A 151       0.993  23.624  11.776  1.00 35.75           C
ATOM   2271  CD1 LEU A 151       0.461  24.491  12.850  1.00 37.99           C
ATOM   2272  CD2 LEU A 151       0.565  22.177  11.946  1.00 38.43           C
ATOM   2273  H   LEU A 151       3.020  23.964   9.311  1.00  0.00           H
ATOM   2274  HA  LEU A 151       0.448  22.452   9.224  1.00  0.00           H
ATOM   2275  HB2 LEU A 151       1.090  25.182  10.345  1.00  0.00           H
ATOM   2276  HB3 LEU A 151      -0.476  24.377  10.437  1.00  0.00           H
ATOM   2277  HG  LEU A 151       2.081  23.653  11.841  1.00  0.00           H
ATOM   2278 HD21 LEU A 151       0.979  21.578  11.135  1.00  0.00           H
ATOM   2279 HD22 LEU A 151      -0.523  22.115  11.925  1.00  0.00           H
ATOM   2280 HD23 LEU A 151       0.932  21.799  12.901  1.00  0.00           H
ATOM   2281 HD11 LEU A 151       0.737  24.079  13.821  1.00  0.00           H
ATOM   2282 HD12 LEU A 151       0.879  25.492  12.749  1.00  0.00           H
ATOM   2283 HD13 LEU A 151      -0.625  24.541  12.772  1.00  0.00           H
ATOM   2284  N   LEU A 152      -0.839  23.861   7.574  1.00 27.01           N
ATOM   2285  CA  LEU A 152      -1.430  24.562   6.444  1.00 27.15           C
ATOM   2286  C   LEU A 152      -2.647  25.375   6.859  1.00 28.01           C
ATOM   2287  O   LEU A 152      -3.357  24.984   7.780  1.00 28.39           O
ATOM   2288  CB  LEU A 152      -1.847  23.556   5.354  1.00 28.35           C
ATOM   2289  CG  LEU A 152      -0.703  22.914   4.551  1.00 34.08           C
ATOM   2290  CD1 LEU A 152      -0.100  21.716   5.286  1.00 34.30           C
ATOM   2291  CD2 LEU A 152      -1.182  22.532   3.144  1.00 36.14           C
ATOM   2292  H   LEU A 152      -1.370  23.156   8.065  1.00  0.00           H
ATOM   2293  HA  LEU A 152      -0.685  25.239   6.026  1.00  0.00           H
ATOM   2294  HB2 LEU A 152      -2.405  22.754   5.837  1.00  0.00           H
ATOM   2295  HB3 LEU A 152      -2.512  24.064   4.656  1.00  0.00           H
ATOM   2296  HG  LEU A 152       0.082  23.662   4.440  1.00  0.00           H
ATOM   2297 HD21 LEU A 152      -0.360  22.079   2.590  1.00  0.00           H
ATOM   2298 HD22 LEU A 152      -1.523  23.426   2.621  1.00  0.00           H
ATOM   2299 HD23 LEU A 152      -2.004  21.820   3.221  1.00  0.00           H
ATOM   2300 HD11 LEU A 152       0.228  22.025   6.278  1.00  0.00           H
ATOM   2301 HD12 LEU A 152      -0.851  20.932   5.380  1.00  0.00           H
ATOM   2302 HD13 LEU A 152       0.753  21.336   4.724  1.00  0.00           H
ATOM   2303  N   SER A 153      -2.899  26.489   6.176  1.00 28.05           N
ATOM   2304  CA  SER A 153      -4.153  27.259   6.412  1.00 27.86           C
ATOM   2305  C   SER A 153      -5.231  26.529   5.609  1.00 30.96           C
ATOM   2306  O   SER A 153      -4.918  25.614   4.829  1.00 27.05           O
ATOM   2307  CB  SER A 153      -4.009  28.701   5.919  1.00 29.51           C
ATOM   2308  OG  SER A 153      -4.027  28.786   4.505  1.00 30.79           O
ATOM   2309  H   SER A 153      -2.233  26.816   5.490  1.00  0.00           H
ATOM   2310  HA  SER A 153      -4.405  27.249   7.472  1.00  0.00           H
ATOM   2311  HB2 SER A 153      -4.834  29.292   6.317  1.00  0.00           H
ATOM   2312  HB3 SER A 153      -3.068  29.110   6.288  1.00  0.00           H
ATOM   2313  HG  SER A 153      -4.155  29.700   4.241  1.00  0.00           H
ATOM   2314  N   GLU A 154      -6.513  26.954   5.749  1.00 30.35           N
ATOM   2315  CA  GLU A 154      -7.591  26.356   4.987  1.00 30.49           C
ATOM   2316  C   GLU A 154      -7.427  26.639   3.494  1.00 34.85           C
ATOM   2317  O   GLU A 154      -8.050  25.959   2.696  1.00 35.34           O
ATOM   2318  CB  GLU A 154      -8.956  26.888   5.479  1.00 32.60           C
ATOM   2319  CG  GLU A 154      -9.214  28.326   5.075  1.00 41.45           C
ATOM   2320  CD  GLU A 154     -10.626  28.772   5.397  1.00 64.61           C
ATOM   2321  OE1 GLU A 154     -11.444  28.963   4.465  1.00 62.20           O
ATOM   2322  OE2 GLU A 154     -10.920  28.894   6.604  1.00 43.82           O
ATOM   2323  H   GLU A 154      -6.719  27.701   6.397  1.00  0.00           H
ATOM   2324  HA  GLU A 154      -7.565  25.277   5.139  1.00  0.00           H
ATOM   2325  HB2 GLU A 154      -8.982  26.823   6.567  1.00  0.00           H
ATOM   2326  HB3 GLU A 154      -9.747  26.260   5.070  1.00  0.00           H
ATOM   2327  HG2 GLU A 154      -8.514  28.970   5.607  1.00  0.00           H
ATOM   2328  HG3 GLU A 154      -9.046  28.429   4.003  1.00  0.00           H
ATOM   2329  N   HIS A 155      -6.627  27.664   3.118  1.00 31.86           N
ATOM   2330  CA  HIS A 155      -6.401  28.009   1.707  1.00 34.36           C
ATOM   2331  C   HIS A 155      -5.095  27.444   1.131  1.00 36.56           C
ATOM   2332  O   HIS A 155      -4.741  27.747  -0.011  1.00 35.13           O
ATOM   2333  CB  HIS A 155      -6.499  29.529   1.522  1.00 37.96           C
ATOM   2334  CG  HIS A 155      -7.868  30.041   1.852  1.00 44.57           C
ATOM   2335  ND1 HIS A 155      -8.044  31.183   2.598  1.00 48.32           N
ATOM   2336  CD2 HIS A 155      -9.077  29.506   1.571  1.00 48.73           C
ATOM   2337  CE1 HIS A 155      -9.353  31.335   2.715  1.00 49.36           C
ATOM   2338  NE2 HIS A 155     -10.016  30.346   2.115  1.00 50.04           N
ATOM   2339  H   HIS A 155      -6.169  28.211   3.832  1.00  0.00           H
ATOM   2340  HA  HIS A 155      -7.218  27.566   1.137  1.00  0.00           H
ATOM   2341  HB2 HIS A 155      -6.271  29.774   0.485  1.00  0.00           H
ATOM   2342  HB3 HIS A 155      -5.771  30.015   2.171  1.00  0.00           H
ATOM   2343  HD2 HIS A 155      -9.267  28.594   1.024  1.00  0.00           H
ATOM   2344  HE1 HIS A 155      -9.825  32.157   3.232  1.00  0.00           H
ATOM   2345  HE2 HIS A 155     -11.019  30.236   2.069  1.00  0.00           H
ATOM   2346  N   GLY A 156      -4.428  26.570   1.890  1.00 32.00           N
ATOM   2347  CA  GLY A 156      -3.196  25.953   1.400  1.00 30.24           C
ATOM   2348  C   GLY A 156      -1.902  26.683   1.699  1.00 33.70           C
ATOM   2349  O   GLY A 156      -0.847  26.223   1.260  1.00 33.08           O
ATOM   2350  H   GLY A 156      -4.777  26.334   2.808  1.00  0.00           H
ATOM   2351  HA2 GLY A 156      -3.125  24.960   1.844  1.00  0.00           H
ATOM   2352  HA3 GLY A 156      -3.280  25.837   0.319  1.00  0.00           H
ATOM   2353  N   GLU A 157      -1.934  27.774   2.504  1.00 30.03           N
ATOM   2354  CA  GLU A 157      -0.692  28.462   2.917  1.00 29.67           C
ATOM   2355  C   GLU A 157       0.076  27.522   3.852  1.00 32.33           C
ATOM   2356  O   GLU A 157      -0.550  26.824   4.629  1.00 31.89           O
ATOM   2357  CB  GLU A 157      -0.983  29.791   3.616  1.00 31.40           C
ATOM   2358  CG  GLU A 157      -1.709  30.760   2.685  1.00 38.74           C
ATOM   2359  CD  GLU A 157      -2.593  31.732   3.425  1.00 65.14           C
ATOM   2360  OE1 GLU A 157      -2.112  32.847   3.732  1.00 70.46           O
ATOM   2361  OE2 GLU A 157      -3.752  31.367   3.733  1.00 60.79           O
ATOM   2362  H   GLU A 157      -2.824  28.124   2.828  1.00  0.00           H
ATOM   2363  HA  GLU A 157      -0.084  28.654   2.033  1.00  0.00           H
ATOM   2364  HB2 GLU A 157      -0.041  30.240   3.931  1.00  0.00           H
ATOM   2365  HB3 GLU A 157      -1.603  29.606   4.493  1.00  0.00           H
ATOM   2366  HG2 GLU A 157      -0.966  31.325   2.122  1.00  0.00           H
ATOM   2367  HG3 GLU A 157      -2.320  30.188   1.987  1.00  0.00           H
ATOM   2368  N   VAL A 158       1.405  27.442   3.714  1.00 27.72           N
ATOM   2369  CA  VAL A 158       2.245  26.486   4.486  1.00 26.01           C
ATOM   2370  C   VAL A 158       3.170  27.246   5.428  1.00 30.51           C
ATOM   2371  O   VAL A 158       3.896  28.133   4.983  1.00 32.22           O
ATOM   2372  CB  VAL A 158       3.068  25.578   3.527  1.00 28.04           C
ATOM   2373  CG1 VAL A 158       4.022  24.649   4.298  1.00 27.84           C
ATOM   2374  CG2 VAL A 158       2.162  24.774   2.611  1.00 27.72           C
ATOM   2375  H   VAL A 158       1.859  28.059   3.056  1.00  0.00           H
ATOM   2376  HA  VAL A 158       1.588  25.853   5.083  1.00  0.00           H
ATOM   2377  HB  VAL A 158       3.677  26.228   2.900  1.00  0.00           H
ATOM   2378 HG21 VAL A 158       1.495  25.449   2.075  1.00  0.00           H
ATOM   2379 HG22 VAL A 158       2.769  24.219   1.896  1.00  0.00           H
ATOM   2380 HG23 VAL A 158       1.572  24.076   3.205  1.00  0.00           H
ATOM   2381 HG11 VAL A 158       4.663  25.244   4.949  1.00  0.00           H
ATOM   2382 HG12 VAL A 158       4.638  24.094   3.591  1.00  0.00           H
ATOM   2383 HG13 VAL A 158       3.441  23.951   4.900  1.00  0.00           H
ATOM   2384  N   LYS A 159       3.169  26.869   6.723  1.00 26.81           N
ATOM   2385  CA  LYS A 159       3.943  27.539   7.749  1.00 27.13           C
ATOM   2386  C   LYS A 159       4.590  26.549   8.712  1.00 29.28           C
ATOM   2387  O   LYS A 159       4.024  25.494   9.027  1.00 27.02           O
ATOM   2388  CB  LYS A 159       3.053  28.524   8.557  1.00 32.19           C
ATOM   2389  CG  LYS A 159       2.374  29.552   7.665  1.00 38.76           C
ATOM   2390  CD  LYS A 159       1.495  30.514   8.361  1.00 44.92           C
ATOM   2391  CE  LYS A 159       0.797  31.285   7.282  1.00 35.69           C
ATOM   2392  NZ  LYS A 159       0.761  32.719   7.612  1.00 40.61           N
ATOM   2393  H   LYS A 159       2.600  26.079   6.992  1.00  0.00           H
ATOM   2394  HA  LYS A 159       4.733  28.111   7.263  1.00  0.00           H
ATOM   2395  HB2 LYS A 159       3.677  29.047   9.282  1.00  0.00           H
ATOM   2396  HB3 LYS A 159       2.290  27.957   9.090  1.00  0.00           H
ATOM   2397  HG2 LYS A 159       3.152  30.118   7.152  1.00  0.00           H
ATOM   2398  HG3 LYS A 159       1.783  29.023   6.918  1.00  0.00           H
ATOM   2399  HD2 LYS A 159       2.086  31.185   8.985  1.00  0.00           H
ATOM   2400  HD3 LYS A 159       0.766  29.981   8.971  1.00  0.00           H
ATOM   2401  HE2 LYS A 159       1.330  31.147   6.341  1.00  0.00           H
ATOM   2402  HE3 LYS A 159      -0.222  30.914   7.176  1.00  0.00           H
ATOM   2403  HZ1 LYS A 159       0.560  33.251   6.778  1.00  0.00           H
ATOM   2404  HZ2 LYS A 159       0.042  32.889   8.301  1.00  0.00           H
ATOM   2405  HZ3 LYS A 159       1.657  33.001   7.984  1.00  0.00           H
ATOM   2406  N   LEU A 160       5.732  26.969   9.265  1.00 25.33           N
ATOM   2407  CA  LEU A 160       6.434  26.198  10.271  1.00 24.97           C
ATOM   2408  C   LEU A 160       5.799  26.490  11.596  1.00 30.63           C
ATOM   2409  O   LEU A 160       5.488  27.655  11.892  1.00 30.92           O
ATOM   2410  CB  LEU A 160       7.925  26.586  10.303  1.00 25.20           C
ATOM   2411  CG  LEU A 160       8.661  26.351   8.968  1.00 30.18           C
ATOM   2412  CD1 LEU A 160      10.111  26.733   9.081  1.00 30.64           C
ATOM   2413  CD2 LEU A 160       8.543  24.876   8.545  1.00 30.88           C
ATOM   2414  H   LEU A 160       6.119  27.855   8.971  1.00  0.00           H
ATOM   2415  HA  LEU A 160       6.339  25.135  10.048  1.00  0.00           H
ATOM   2416  HB2 LEU A 160       7.999  27.644  10.554  1.00  0.00           H
ATOM   2417  HB3 LEU A 160       8.420  26.007  11.082  1.00  0.00           H
ATOM   2418  HG  LEU A 160       8.197  26.971   8.201  1.00  0.00           H
ATOM   2419 HD21 LEU A 160       7.491  24.604   8.464  1.00  0.00           H
ATOM   2420 HD22 LEU A 160       9.025  24.245   9.291  1.00  0.00           H
ATOM   2421 HD23 LEU A 160       9.030  24.735   7.580  1.00  0.00           H
ATOM   2422 HD11 LEU A 160      10.190  27.778   9.381  1.00  0.00           H
ATOM   2423 HD12 LEU A 160      10.595  26.104   9.828  1.00  0.00           H
ATOM   2424 HD13 LEU A 160      10.600  26.594   8.117  1.00  0.00           H
ATOM   2425  N   ALA A 161       5.683  25.453  12.419  1.00 29.44           N
ATOM   2426  CA  ALA A 161       5.154  25.562  13.782  1.00 30.81           C
ATOM   2427  C   ALA A 161       6.040  24.819  14.783  1.00 34.72           C
ATOM   2428  O   ALA A 161       6.965  24.072  14.406  1.00 32.13           O
ATOM   2429  CB  ALA A 161       3.755  24.965  13.828  1.00 31.64           C
ATOM   2430  H   ALA A 161       5.974  24.544  12.089  1.00  0.00           H
ATOM   2431  HA  ALA A 161       5.103  26.614  14.062  1.00  0.00           H
ATOM   2432  HB1 ALA A 161       3.359  25.044  14.840  1.00  0.00           H
ATOM   2433  HB2 ALA A 161       3.106  25.507  13.140  1.00  0.00           H
ATOM   2434  HB3 ALA A 161       3.798  23.916  13.536  1.00  0.00           H
ATOM   2435  N   ASP A 162       5.707  24.997  16.083  1.00 33.82           N
ATOM   2436  CA  ASP A 162       6.329  24.330  17.223  1.00 34.46           C
ATOM   2437  C   ASP A 162       7.806  24.668  17.357  1.00 40.45           C
ATOM   2438  O   ASP A 162       8.667  23.892  16.952  1.00 40.80           O
ATOM   2439  CB  ASP A 162       6.079  22.815  17.234  1.00 37.72           C
ATOM   2440  CG  ASP A 162       6.241  22.166  18.604  1.00 59.81           C
ATOM   2441  OD1 ASP A 162       6.489  22.902  19.588  1.00 62.36           O
ATOM   2442  OD2 ASP A 162       6.157  20.919  18.685  1.00 69.89           O
ATOM   2443  H   ASP A 162       4.962  25.649  16.282  1.00  0.00           H
ATOM   2444  HA  ASP A 162       5.842  24.727  18.113  1.00  0.00           H
ATOM   2445  HB2 ASP A 162       5.061  22.634  16.888  1.00  0.00           H
ATOM   2446  HB3 ASP A 162       6.773  22.342  16.539  1.00  0.00           H
ATOM   2447  N   PHE A 163       8.063  25.807  18.014  1.00 39.38           N
ATOM   2448  CA  PHE A 163       9.375  26.396  18.304  1.00 40.28           C
ATOM   2449  C   PHE A 163       9.860  26.097  19.728  1.00 48.61           C
ATOM   2450  O   PHE A 163      10.712  26.816  20.263  1.00 49.70           O
ATOM   2451  CB  PHE A 163       9.349  27.907  17.995  1.00 40.60           C
ATOM   2452  CG  PHE A 163       9.300  28.164  16.509  1.00 40.76           C
ATOM   2453  CD1 PHE A 163      10.460  28.445  15.799  1.00 42.09           C
ATOM   2454  CD2 PHE A 163       8.104  28.025  15.798  1.00 41.85           C
ATOM   2455  CE1 PHE A 163      10.422  28.632  14.419  1.00 41.65           C
ATOM   2456  CE2 PHE A 163       8.069  28.192  14.411  1.00 43.10           C
ATOM   2457  CZ  PHE A 163       9.234  28.494  13.729  1.00 40.80           C
ATOM   2458  H   PHE A 163       7.260  26.320  18.349  1.00  0.00           H
ATOM   2459  HA  PHE A 163      10.090  25.940  17.619  1.00  0.00           H
ATOM   2460  HB2 PHE A 163       8.468  28.349  18.461  1.00  0.00           H
ATOM   2461  HB3 PHE A 163      10.244  28.372  18.409  1.00  0.00           H
ATOM   2462  HD1 PHE A 163      11.402  28.519  16.322  1.00  0.00           H
ATOM   2463  HD2 PHE A 163       7.194  27.785  16.328  1.00  0.00           H
ATOM   2464  HE1 PHE A 163      11.326  28.886  13.886  1.00  0.00           H
ATOM   2465  HE2 PHE A 163       7.138  28.086  13.875  1.00  0.00           H
ATOM   2466  HZ  PHE A 163       9.214  28.622  12.657  1.00  0.00           H
ATOM   2467  N   GLY A 164       9.362  24.995  20.286  1.00 46.77           N
ATOM   2468  CA  GLY A 164       9.669  24.553  21.644  1.00 47.71           C
ATOM   2469  C   GLY A 164      11.096  24.136  21.911  1.00 51.13           C
ATOM   2470  O   GLY A 164      11.573  24.287  23.039  1.00 54.03           O
ATOM   2471  H   GLY A 164       8.732  24.429  19.735  1.00  0.00           H
ATOM   2472  HA2 GLY A 164       9.028  23.700  21.867  1.00  0.00           H
ATOM   2473  HA3 GLY A 164       9.415  25.360  22.331  1.00  0.00           H
ATOM   2474  N   VAL A 165      11.778  23.584  20.893  1.00 41.63           N
ATOM   2475  CA  VAL A 165      13.178  23.198  21.028  1.00 40.92           C
ATOM   2476  C   VAL A 165      14.045  24.060  20.117  1.00 39.29           C
ATOM   2477  O   VAL A 165      15.168  23.678  19.831  1.00 37.44           O
ATOM   2478  CB  VAL A 165      13.455  21.674  20.873  1.00 45.07           C
ATOM   2479  CG1 VAL A 165      12.874  20.883  22.044  1.00 45.86           C
ATOM   2480  CG2 VAL A 165      12.957  21.132  19.531  1.00 43.21           C
ATOM   2481  H   VAL A 165      11.309  23.433  20.012  1.00  0.00           H
ATOM   2482  HA  VAL A 165      13.464  23.454  22.048  1.00  0.00           H
ATOM   2483  HB  VAL A 165      14.536  21.538  20.896  1.00  0.00           H
ATOM   2484 HG21 VAL A 165      13.389  21.717  18.719  1.00  0.00           H
ATOM   2485 HG22 VAL A 165      13.257  20.089  19.427  1.00  0.00           H
ATOM   2486 HG23 VAL A 165      11.870  21.203  19.491  1.00  0.00           H
ATOM   2487 HG11 VAL A 165      13.248  21.294  22.982  1.00  0.00           H
ATOM   2488 HG12 VAL A 165      13.173  19.838  21.960  1.00  0.00           H
ATOM   2489 HG13 VAL A 165      11.786  20.952  22.025  1.00  0.00           H
ATOM   2490  N   ALA A 166      13.518  25.203  19.636  1.00 35.53           N
ATOM   2491  CA  ALA A 166      14.274  26.081  18.735  1.00 35.77           C
ATOM   2492  C   ALA A 166      15.531  26.599  19.398  1.00 42.36           C
ATOM   2493  O   ALA A 166      15.537  26.854  20.618  1.00 42.87           O
ATOM   2494  CB  ALA A 166      13.421  27.245  18.265  1.00 36.09           C
ATOM   2495  H   ALA A 166      12.579  25.462  19.902  1.00  0.00           H
ATOM   2496  HA  ALA A 166      14.566  25.500  17.861  1.00  0.00           H
ATOM   2497  HB1 ALA A 166      14.006  27.879  17.599  1.00  0.00           H
ATOM   2498  HB2 ALA A 166      12.550  26.865  17.732  1.00  0.00           H
ATOM   2499  HB3 ALA A 166      13.094  27.827  19.127  1.00  0.00           H
ATOM   2500  N   GLY A 167      16.593  26.705  18.605  1.00 39.81           N
ATOM   2501  CA  GLY A 167      17.881  27.201  19.073  1.00 42.11           C
ATOM   2502  C   GLY A 167      18.171  28.589  18.549  1.00 46.36           C
ATOM   2503  O   GLY A 167      17.673  28.982  17.490  1.00 44.48           O
ATOM   2504  H   GLY A 167      16.503  26.430  17.637  1.00  0.00           H
ATOM   2505  HA2 GLY A 167      18.665  26.524  18.732  1.00  0.00           H
ATOM   2506  HA3 GLY A 167      17.879  27.225  20.163  1.00  0.00           H
ATOM   2507  N   GLN A 168      18.995  29.327  19.280  1.00 45.36           N
ATOM   2508  CA  GLN A 168      19.391  30.694  18.940  1.00 45.47           C
ATOM   2509  C   GLN A 168      20.900  30.789  18.895  1.00 49.79           C
ATOM   2510  O   GLN A 168      21.585  30.394  19.851  1.00 51.43           O
ATOM   2511  CB  GLN A 168      18.810  31.692  19.967  1.00 47.66           C
ATOM   2512  CG  GLN A 168      19.060  33.184  19.664  1.00 55.77           C
ATOM   2513  CD  GLN A 168      18.396  33.694  18.401  1.00 64.83           C
ATOM   2514  OE1 GLN A 168      17.172  33.769  18.292  1.00 61.33           O
ATOM   2515  NE2 GLN A 168      19.197  34.111  17.437  1.00 52.14           N
ATOM   2516  H   GLN A 168      19.373  28.920  20.124  1.00  0.00           H
ATOM   2517  HA  GLN A 168      18.996  30.937  17.954  1.00  0.00           H
ATOM   2518  HB2 GLN A 168      17.732  31.536  20.013  1.00  0.00           H
ATOM   2519  HB3 GLN A 168      19.233  31.464  20.945  1.00  0.00           H
ATOM   2520  HG2 GLN A 168      18.685  33.768  20.504  1.00  0.00           H
ATOM   2521  HG3 GLN A 168      20.135  33.346  19.581  1.00  0.00           H
ATOM   2522 HE21 GLN A 168      20.199  34.060  17.555  1.00  0.00           H
ATOM   2523 HE22 GLN A 168      18.808  34.481  16.582  1.00  0.00           H
ATOM   2524  N   LEU A 169      21.421  31.292  17.778  1.00 43.96           N
ATOM   2525  CA  LEU A 169      22.851  31.530  17.626  1.00 45.12           C
ATOM   2526  C   LEU A 169      23.084  32.988  17.933  1.00 50.19           C
ATOM   2527  O   LEU A 169      22.207  33.824  17.696  1.00 49.13           O
ATOM   2528  CB  LEU A 169      23.368  31.176  16.227  1.00 44.64           C
ATOM   2529  CG  LEU A 169      23.133  29.718  15.778  1.00 48.15           C
ATOM   2530  CD1 LEU A 169      23.558  29.533  14.346  1.00 47.67           C
ATOM   2531  CD2 LEU A 169      23.876  28.716  16.687  1.00 48.95           C
ATOM   2532  H   LEU A 169      20.805  31.516  17.010  1.00  0.00           H
ATOM   2533  HA  LEU A 169      23.386  30.928  18.360  1.00  0.00           H
ATOM   2534  HB2 LEU A 169      22.872  31.831  15.511  1.00  0.00           H
ATOM   2535  HB3 LEU A 169      24.439  31.378  16.194  1.00  0.00           H
ATOM   2536  HG  LEU A 169      22.065  29.510  15.845  1.00  0.00           H
ATOM   2537 HD11 LEU A 169      23.027  30.245  13.714  1.00  0.00           H
ATOM   2538 HD12 LEU A 169      23.323  28.518  14.026  1.00  0.00           H
ATOM   2539 HD13 LEU A 169      24.632  29.701  14.261  1.00  0.00           H
ATOM   2540 HD21 LEU A 169      23.561  28.859  17.720  1.00  0.00           H
ATOM   2541 HD22 LEU A 169      24.950  28.883  16.609  1.00  0.00           H
ATOM   2542 HD23 LEU A 169      23.642  27.699  16.373  1.00  0.00           H
ATOM   2543  N   THR A 170      24.234  33.283  18.528  1.00 49.83           N
ATOM   2544  CA  THR A 170      24.605  34.642  18.910  1.00 51.93           C
ATOM   2545  C   THR A 170      26.041  34.889  18.464  1.00 59.24           C
ATOM   2546  O   THR A 170      26.675  34.007  17.876  1.00 58.33           O
ATOM   2547  CB  THR A 170      24.424  34.841  20.438  1.00 58.22           C
ATOM   2548  OG1 THR A 170      25.320  33.973  21.136  1.00 59.73           O
ATOM   2549  CG2 THR A 170      22.982  34.596  20.911  1.00 54.07           C
ATOM   2550  H   THR A 170      24.881  32.533  18.725  1.00  0.00           H
ATOM   2551  HA  THR A 170      23.952  35.341  18.388  1.00  0.00           H
ATOM   2552  HB  THR A 170      24.690  35.870  20.680  1.00  0.00           H
ATOM   2553  HG1 THR A 170      25.612  34.398  21.946  1.00  0.00           H
ATOM   2554 HG21 THR A 170      22.921  34.751  21.988  1.00  0.00           H
ATOM   2555 HG22 THR A 170      22.691  33.572  20.675  1.00  0.00           H
ATOM   2556 HG23 THR A 170      22.311  35.290  20.405  1.00  0.00           H
ATOM   2557  N   ASP A 171      26.557  36.086  18.750  1.00 58.70           N
ATOM   2558  CA  ASP A 171      27.927  36.434  18.424  1.00 60.51           C
ATOM   2559  C   ASP A 171      28.895  35.609  19.287  1.00 66.74           C
ATOM   2560  O   ASP A 171      29.954  35.220  18.794  1.00 68.93           O
ATOM   2561  CB  ASP A 171      28.143  37.942  18.617  1.00 64.33           C
ATOM   2562  CG  ASP A 171      27.441  38.822  17.591  1.00 73.63           C
ATOM   2563  OD1 ASP A 171      27.228  40.021  17.884  1.00 76.96           O
ATOM   2564  OD2 ASP A 171      27.173  38.334  16.466  1.00 75.13           O
ATOM   2565  H   ASP A 171      25.975  36.772  19.208  1.00  0.00           H
ATOM   2566  HA  ASP A 171      28.105  36.191  17.377  1.00  0.00           H
ATOM   2567  HB2 ASP A 171      29.213  38.142  18.560  1.00  0.00           H
ATOM   2568  HB3 ASP A 171      27.791  38.219  19.611  1.00  0.00           H
ATOM   2569  N   THR A 172      28.504  35.297  20.551  1.00 62.31           N
ATOM   2570  CA  THR A 172      29.319  34.499  21.487  1.00 62.90           C
ATOM   2571  C   THR A 172      29.078  32.975  21.329  1.00 63.37           C
ATOM   2572  O   THR A 172      29.978  32.180  21.622  1.00 62.36           O
ATOM   2573  CB  THR A 172      29.155  34.978  22.940  1.00 66.51           C
ATOM   2574  OG1 THR A 172      27.800  34.803  23.360  1.00 63.53           O
ATOM   2575  CG2 THR A 172      29.590  36.435  23.134  1.00 66.17           C
ATOM   2576  H   THR A 172      27.605  35.630  20.867  1.00  0.00           H
ATOM   2577  HA  THR A 172      30.360  34.677  21.219  1.00  0.00           H
ATOM   2578  HB  THR A 172      29.785  34.353  23.572  1.00  0.00           H
ATOM   2579 HG21 THR A 172      29.453  36.720  24.177  1.00  0.00           H
ATOM   2580 HG22 THR A 172      30.641  36.539  22.864  1.00  0.00           H
ATOM   2581 HG23 THR A 172      28.986  37.082  22.498  1.00  0.00           H
ATOM   2582  HG1 THR A 172      27.220  35.314  22.791  1.00  0.00           H
ATOM   2583  N   GLN A 173      27.879  32.581  20.858  1.00 58.57           N
ATOM   2584  CA  GLN A 173      27.527  31.177  20.626  1.00 56.74           C
ATOM   2585  C   GLN A 173      27.286  30.964  19.130  1.00 55.17           C
ATOM   2586  O   GLN A 173      26.201  31.285  18.646  1.00 52.02           O
ATOM   2587  CB  GLN A 173      26.280  30.777  21.449  1.00 57.62           C
ATOM   2588  CG  GLN A 173      26.627  29.924  22.662  1.00 84.42           C
ATOM   2589  CD  GLN A 173      25.616  30.029  23.779  1.00102.28           C
ATOM   2590  OE1 GLN A 173      25.442  31.087  24.398  1.00 98.89           O
ATOM   2591  NE2 GLN A 173      24.984  28.913  24.113  1.00 90.66           N
ATOM   2592  H   GLN A 173      27.188  33.289  20.654  1.00  0.00           H
ATOM   2593  HA  GLN A 173      28.364  30.552  20.936  1.00  0.00           H
ATOM   2594  HB2 GLN A 173      25.605  30.212  20.807  1.00  0.00           H
ATOM   2595  HB3 GLN A 173      25.773  31.681  21.786  1.00  0.00           H
ATOM   2596  HG2 GLN A 173      27.597  30.244  23.043  1.00  0.00           H
ATOM   2597  HG3 GLN A 173      26.699  28.882  22.350  1.00  0.00           H
ATOM   2598 HE21 GLN A 173      25.168  28.058  23.608  1.00  0.00           H
ATOM   2599 HE22 GLN A 173      24.318  28.918  24.873  1.00  0.00           H
ATOM   2600  N   ILE A 174      28.314  30.480  18.399  1.00 51.74           N
ATOM   2601  CA  ILE A 174      28.237  30.241  16.933  1.00 50.81           C
ATOM   2602  C   ILE A 174      27.653  28.860  16.588  1.00 53.16           C
ATOM   2603  O   ILE A 174      27.273  28.622  15.433  1.00 52.59           O
ATOM   2604  CB  ILE A 174      29.590  30.493  16.199  1.00 55.11           C
ATOM   2605  CG1 ILE A 174      30.723  29.628  16.795  1.00 57.04           C
ATOM   2606  CG2 ILE A 174      29.954  31.989  16.210  1.00 57.50           C
ATOM   2607  CD1 ILE A 174      31.839  29.245  15.858  1.00 69.11           C
ATOM   2608  H   ILE A 174      29.181  30.269  18.873  1.00  0.00           H
ATOM   2609  HA  ILE A 174      27.535  30.976  16.540  1.00  0.00           H
ATOM   2610  HB  ILE A 174      29.460  30.194  15.159  1.00  0.00           H
ATOM   2611 HG12 ILE A 174      31.162  30.183  17.624  1.00  0.00           H
ATOM   2612 HG13 ILE A 174      30.282  28.714  17.192  1.00  0.00           H
ATOM   2613 HG21 ILE A 174      30.901  32.137  15.692  1.00  0.00           H
ATOM   2614 HG22 ILE A 174      29.172  32.557  15.706  1.00  0.00           H
ATOM   2615 HG23 ILE A 174      30.046  32.333  17.240  1.00  0.00           H
ATOM   2616 HD11 ILE A 174      32.571  28.640  16.392  1.00  0.00           H
ATOM   2617 HD12 ILE A 174      31.433  28.671  15.025  1.00  0.00           H
ATOM   2618 HD13 ILE A 174      32.320  30.146  15.478  1.00  0.00           H
ATOM   2619  N   LYS A 175      27.631  27.934  17.567  1.00 47.96           N
ATOM   2620  CA  LYS A 175      27.094  26.572  17.385  1.00 45.30           C
ATOM   2621  C   LYS A 175      26.308  26.119  18.630  1.00 48.32           C
ATOM   2622  O   LYS A 175      26.465  26.698  19.712  1.00 48.64           O
ATOM   2623  CB  LYS A 175      28.222  25.560  17.117  1.00 47.92           C
ATOM   2624  CG  LYS A 175      29.197  25.893  15.976  1.00 62.94           C
ATOM   2625  CD  LYS A 175      28.812  25.223  14.666  1.00 61.49           C
ATOM   2626  CE  LYS A 175      29.662  25.683  13.508  1.00 55.79           C
ATOM   2627  NZ  LYS A 175      29.375  24.889  12.283  1.00 66.73           N
ATOM   2628  H   LYS A 175      28.001  28.186  18.472  1.00  0.00           H
ATOM   2629  HA  LYS A 175      26.419  26.575  16.529  1.00  0.00           H
ATOM   2630  HB2 LYS A 175      27.757  24.602  16.884  1.00  0.00           H
ATOM   2631  HB3 LYS A 175      28.799  25.443  18.034  1.00  0.00           H
ATOM   2632  HG2 LYS A 175      29.205  26.973  15.827  1.00  0.00           H
ATOM   2633  HG3 LYS A 175      30.198  25.568  16.259  1.00  0.00           H
ATOM   2634  HD2 LYS A 175      28.928  24.145  14.778  1.00  0.00           H
ATOM   2635  HD3 LYS A 175      27.767  25.445  14.448  1.00  0.00           H
ATOM   2636  HE2 LYS A 175      30.714  25.565  13.770  1.00  0.00           H
ATOM   2637  HE3 LYS A 175      29.458  26.735  13.309  1.00  0.00           H
ATOM   2638  HZ1 LYS A 175      28.659  25.352  11.742  1.00  0.00           H
ATOM   2639  HZ2 LYS A 175      30.216  24.809  11.729  1.00  0.00           H
ATOM   2640  HZ3 LYS A 175      29.056  23.968  12.546  1.00  0.00           H
ATOM   2641  N   ARG A 176      25.465  25.087  18.477  1.00 43.27           N
ATOM   2642  CA  ARG A 176      24.715  24.499  19.593  1.00 42.45           C
ATOM   2643  C   ARG A 176      25.218  23.057  19.763  1.00 46.48           C
ATOM   2644  O   ARG A 176      25.829  22.521  18.827  1.00 45.33           O
ATOM   2645  CB  ARG A 176      23.199  24.484  19.311  1.00 42.03           C
ATOM   2646  CG  ARG A 176      22.538  25.796  18.824  1.00 44.50           C
ATOM   2647  CD  ARG A 176      22.363  26.923  19.848  1.00 54.99           C
ATOM   2648  NE  ARG A 176      22.385  26.509  21.256  1.00 56.44           N
ATOM   2649  CZ  ARG A 176      22.410  27.365  22.276  1.00 73.45           C
ATOM   2650  NH1 ARG A 176      22.395  28.675  22.054  1.00 59.83           N
ATOM   2651  NH2 ARG A 176      22.459  26.918  23.525  1.00 57.51           N
ATOM   2652  H   ARG A 176      25.341  24.698  17.553  1.00  0.00           H
ATOM   2653  HA  ARG A 176      24.912  25.065  20.504  1.00  0.00           H
ATOM   2654  HB2 ARG A 176      23.019  23.727  18.547  1.00  0.00           H
ATOM   2655  HB3 ARG A 176      22.691  24.169  20.222  1.00  0.00           H
ATOM   2656  HG2 ARG A 176      21.548  25.542  18.446  1.00  0.00           H
ATOM   2657  HG3 ARG A 176      23.128  26.183  17.993  1.00  0.00           H
ATOM   2658  HD2 ARG A 176      23.169  27.641  19.697  1.00  0.00           H
ATOM   2659  HD3 ARG A 176      21.415  27.423  19.651  1.00  0.00           H
ATOM   2660  HE  ARG A 176      22.381  25.520  21.463  1.00  0.00           H
ATOM   2661 HH11 ARG A 176      22.361  29.026  21.108  1.00  0.00           H
ATOM   2662 HH12 ARG A 176      22.417  29.319  22.832  1.00  0.00           H
ATOM   2663 HH21 ARG A 176      22.474  25.924  23.706  1.00  0.00           H
ATOM   2664 HH22 ARG A 176      22.481  27.572  24.295  1.00  0.00           H
ATOM   2665  N   ASN A 177      24.935  22.408  20.919  1.00 43.02           N
ATOM   2666  CA  ASN A 177      25.331  21.000  21.122  1.00 44.04           C
ATOM   2667  C   ASN A 177      24.214  20.139  21.768  1.00 48.36           C
ATOM   2668  O   ASN A 177      24.375  18.925  21.886  1.00 48.02           O
ATOM   2669  CB  ASN A 177      26.665  20.858  21.892  1.00 51.85           C
ATOM   2670  CG  ASN A 177      27.321  22.146  22.331  1.00 89.46           C
ATOM   2671  OD1 ASN A 177      27.807  22.941  21.516  1.00 83.66           O
ATOM   2672  ND2 ASN A 177      27.367  22.368  23.636  1.00 88.43           N
ATOM   2673  H   ASN A 177      24.445  22.896  21.655  1.00  0.00           H
ATOM   2674  HA  ASN A 177      25.504  20.584  20.130  1.00  0.00           H
ATOM   2675  HB2 ASN A 177      27.367  20.330  21.246  1.00  0.00           H
ATOM   2676  HB3 ASN A 177      26.486  20.246  22.776  1.00  0.00           H
ATOM   2677 HD21 ASN A 177      26.969  21.697  24.277  1.00  0.00           H
ATOM   2678 HD22 ASN A 177      27.801  23.209  23.990  1.00  0.00           H
HETATM 2679  N   TPO A 178      23.070  20.752  22.110  1.00 45.16           N
HETATM 2680  CA  TPO A 178      21.946  20.107  22.800  1.00 45.04           C
HETATM 2681  CB  TPO A 178      20.907  21.158  23.264  1.00 45.92           C
HETATM 2682  CG2 TPO A 178      19.808  20.673  24.270  1.00 46.30           C
HETATM 2683  OG1 TPO A 178      21.664  22.135  24.004  1.00 48.41           O
HETATM 2684  P   TPO A 178      21.297  23.620  23.721  1.00 49.43           P
HETATM 2685  O1P TPO A 178      21.803  23.964  22.325  1.00 49.14           O
HETATM 2686  O2P TPO A 178      22.162  24.405  24.651  1.00 51.96           O
HETATM 2687  O3P TPO A 178      19.865  24.016  23.790  1.00 50.06           O
HETATM 2688  C   TPO A 178      21.259  18.971  22.015  1.00 45.16           C
HETATM 2689  O   TPO A 178      20.912  19.116  20.837  1.00 41.60           O
HETATM 2690  H   TPO A 178      22.975  21.730  21.875  1.00  0.00           H
HETATM 2691  HA  TPO A 178      22.355  19.656  23.704  1.00  0.00           H
HETATM 2692  HB  TPO A 178      20.439  21.627  22.398  1.00  0.00           H
HETATM 2693 HG21 TPO A 178      20.129  20.886  25.290  1.00  0.00           H
HETATM 2694 HG22 TPO A 178      18.873  21.196  24.067  1.00  0.00           H
HETATM 2695 HG23 TPO A 178      19.657  19.600  24.153  1.00  0.00           H
ATOM   2696  N   PHE A 179      21.038  17.846  22.718  1.00 43.20           N
ATOM   2697  CA  PHE A 179      20.346  16.663  22.215  1.00 42.98           C
ATOM   2698  C   PHE A 179      18.847  16.937  22.254  1.00 44.83           C
ATOM   2699  O   PHE A 179      18.208  16.719  23.284  1.00 44.88           O
ATOM   2700  CB  PHE A 179      20.714  15.427  23.071  1.00 46.41           C
ATOM   2701  CG  PHE A 179      20.126  14.119  22.587  1.00 47.92           C
ATOM   2702  CD1 PHE A 179      20.496  13.582  21.357  1.00 49.89           C
ATOM   2703  CD2 PHE A 179      19.228  13.405  23.379  1.00 50.61           C
ATOM   2704  CE1 PHE A 179      19.958  12.366  20.916  1.00 50.46           C
ATOM   2705  CE2 PHE A 179      18.698  12.187  22.943  1.00 53.32           C
ATOM   2706  CZ  PHE A 179      19.049  11.687  21.702  1.00 50.49           C
ATOM   2707  H   PHE A 179      21.377  17.817  23.669  1.00  0.00           H
ATOM   2708  HA  PHE A 179      20.649  16.485  21.183  1.00  0.00           H
ATOM   2709  HB2 PHE A 179      21.800  15.329  23.075  1.00  0.00           H
ATOM   2710  HB3 PHE A 179      20.378  15.601  24.093  1.00  0.00           H
ATOM   2711  HD1 PHE A 179      21.206  14.109  20.736  1.00  0.00           H
ATOM   2712  HD2 PHE A 179      18.938  13.798  24.342  1.00  0.00           H
ATOM   2713  HE1 PHE A 179      20.255  11.960  19.960  1.00  0.00           H
ATOM   2714  HE2 PHE A 179      18.016  11.637  23.574  1.00  0.00           H
ATOM   2715  HZ  PHE A 179      18.612  10.765  21.348  1.00  0.00           H
ATOM   2716  N   VAL A 180      18.307  17.484  21.147  1.00 38.53           N
ATOM   2717  CA  VAL A 180      16.895  17.829  20.967  1.00 37.88           C
ATOM   2718  C   VAL A 180      16.457  17.485  19.557  1.00 39.49           C
ATOM   2719  O   VAL A 180      17.252  17.567  18.607  1.00 36.91           O
ATOM   2720  CB  VAL A 180      16.514  19.303  21.289  1.00 42.72           C
ATOM   2721  CG1 VAL A 180      16.550  19.586  22.781  1.00 44.33           C
ATOM   2722  CG2 VAL A 180      17.368  20.302  20.509  1.00 42.79           C
ATOM   2723  H   VAL A 180      18.930  17.672  20.375  1.00  0.00           H
ATOM   2724  HA  VAL A 180      16.322  17.195  21.644  1.00  0.00           H
ATOM   2725  HB  VAL A 180      15.483  19.443  20.963  1.00  0.00           H
ATOM   2726 HG21 VAL A 180      17.319  20.070  19.445  1.00  0.00           H
ATOM   2727 HG22 VAL A 180      18.402  20.238  20.848  1.00  0.00           H
ATOM   2728 HG23 VAL A 180      16.992  21.311  20.678  1.00  0.00           H
ATOM   2729 HG11 VAL A 180      15.932  18.857  23.305  1.00  0.00           H
ATOM   2730 HG12 VAL A 180      16.167  20.589  22.970  1.00  0.00           H
ATOM   2731 HG13 VAL A 180      17.577  19.516  23.139  1.00  0.00           H
ATOM   2732  N   GLY A 181      15.170  17.196  19.434  1.00 35.78           N
ATOM   2733  CA  GLY A 181      14.548  16.860  18.164  1.00 33.93           C
ATOM   2734  C   GLY A 181      13.756  15.579  18.252  1.00 39.17           C
ATOM   2735  O   GLY A 181      13.495  15.059  19.349  1.00 38.85           O
ATOM   2736  H   GLY A 181      14.593  17.210  20.263  1.00  0.00           H
ATOM   2737  HA2 GLY A 181      15.326  16.743  17.410  1.00  0.00           H
ATOM   2738  HA3 GLY A 181      13.883  17.671  17.867  1.00  0.00           H
ATOM   2739  N   THR A 182      13.360  15.071  17.086  1.00 34.33           N
ATOM   2740  CA  THR A 182      12.657  13.794  17.001  1.00 33.56           C
ATOM   2741  C   THR A 182      13.651  12.837  16.356  1.00 35.80           C
ATOM   2742  O   THR A 182      14.147  13.126  15.258  1.00 32.64           O
ATOM   2743  CB  THR A 182      11.315  13.916  16.310  1.00 35.67           C
ATOM   2744  OG1 THR A 182      10.613  15.009  16.895  1.00 33.21           O
ATOM   2745  CG2 THR A 182      10.495  12.649  16.472  1.00 35.19           C
ATOM   2746  H   THR A 182      13.551  15.583  16.237  1.00  0.00           H
ATOM   2747  HA  THR A 182      12.476  13.447  18.018  1.00  0.00           H
ATOM   2748  HB  THR A 182      11.471  14.113  15.249  1.00  0.00           H
ATOM   2749  HG1 THR A 182      10.567  15.734  16.267  1.00  0.00           H
ATOM   2750 HG21 THR A 182       9.537  12.768  15.965  1.00  0.00           H
ATOM   2751 HG22 THR A 182      10.324  12.460  17.532  1.00  0.00           H
ATOM   2752 HG23 THR A 182      11.035  11.809  16.036  1.00  0.00           H
ATOM   2753  N   PRO A 183      14.013  11.745  17.078  1.00 33.77           N
ATOM   2754  CA  PRO A 183      15.095  10.862  16.615  1.00 32.69           C
ATOM   2755  C   PRO A 183      15.163  10.559  15.098  1.00 32.97           C
ATOM   2756  O   PRO A 183      16.232  10.780  14.505  1.00 31.13           O
ATOM   2757  CB  PRO A 183      14.897   9.609  17.458  1.00 35.70           C
ATOM   2758  CG  PRO A 183      14.347  10.133  18.751  1.00 40.86           C
ATOM   2759  CD  PRO A 183      13.508  11.328  18.410  1.00 36.61           C
ATOM   2760  HA  PRO A 183      16.043  11.314  16.907  1.00  0.00           H
ATOM   2761  HB2 PRO A 183      14.190   8.929  16.983  1.00  0.00           H
ATOM   2762  HB3 PRO A 183      15.851   9.109  17.626  1.00  0.00           H
ATOM   2763  HG2 PRO A 183      15.161  10.423  19.415  1.00  0.00           H
ATOM   2764  HG3 PRO A 183      13.731   9.371  19.229  1.00  0.00           H
ATOM   2765  HD2 PRO A 183      12.453  11.060  18.359  1.00  0.00           H
ATOM   2766  HD3 PRO A 183      13.663  12.122  19.141  1.00  0.00           H
ATOM   2767  N   PHE A 184      14.058  10.111  14.467  1.00 28.44           N
ATOM   2768  CA  PHE A 184      14.090   9.770  13.026  1.00 28.66           C
ATOM   2769  C   PHE A 184      14.559  10.927  12.105  1.00 29.14           C
ATOM   2770  O   PHE A 184      15.163  10.677  11.064  1.00 27.57           O
ATOM   2771  CB  PHE A 184      12.738   9.258  12.521  1.00 29.74           C
ATOM   2772  CG  PHE A 184      12.154   8.067  13.248  1.00 33.08           C
ATOM   2773  CD1 PHE A 184      10.817   8.058  13.634  1.00 39.47           C
ATOM   2774  CD2 PHE A 184      12.917   6.930  13.482  1.00 35.55           C
ATOM   2775  CE1 PHE A 184      10.275   6.959  14.321  1.00 41.70           C
ATOM   2776  CE2 PHE A 184      12.381   5.841  14.182  1.00 40.94           C
ATOM   2777  CZ  PHE A 184      11.063   5.860  14.587  1.00 39.75           C
ATOM   2778  H   PHE A 184      13.197  10.007  14.984  1.00  0.00           H
ATOM   2779  HA  PHE A 184      14.805   8.956  12.906  1.00  0.00           H
ATOM   2780  HB2 PHE A 184      12.859   8.980  11.474  1.00  0.00           H
ATOM   2781  HB3 PHE A 184      12.021  10.077  12.576  1.00  0.00           H
ATOM   2782  HD1 PHE A 184      10.189   8.906  13.403  1.00  0.00           H
ATOM   2783  HD2 PHE A 184      13.934   6.885  13.121  1.00  0.00           H
ATOM   2784  HE1 PHE A 184       9.243   6.975  14.640  1.00  0.00           H
ATOM   2785  HE2 PHE A 184      13.001   4.985  14.405  1.00  0.00           H
ATOM   2786  HZ  PHE A 184      10.648   5.013  15.113  1.00  0.00           H
ATOM   2787  N   TRP A 185      14.330  12.172  12.527  1.00 25.30           N
ATOM   2788  CA  TRP A 185      14.658  13.368  11.717  1.00 25.50           C
ATOM   2789  C   TRP A 185      15.945  14.061  12.148  1.00 28.93           C
ATOM   2790  O   TRP A 185      16.374  15.029  11.494  1.00 26.59           O
ATOM   2791  CB  TRP A 185      13.511  14.390  11.808  1.00 24.70           C
ATOM   2792  CG  TRP A 185      12.225  13.964  11.156  1.00 24.66           C
ATOM   2793  CD1 TRP A 185      11.780  14.308   9.908  1.00 25.99           C
ATOM   2794  CD2 TRP A 185      11.215  13.108  11.720  1.00 24.43           C
ATOM   2795  NE1 TRP A 185      10.550  13.742   9.674  1.00 24.72           N
ATOM   2796  CE2 TRP A 185      10.184  12.992  10.763  1.00 26.45           C
ATOM   2797  CE3 TRP A 185      11.062  12.462  12.961  1.00 26.24           C
ATOM   2798  CZ2 TRP A 185       9.021  12.236  10.994  1.00 26.05           C
ATOM   2799  CZ3 TRP A 185       9.889  11.744  13.203  1.00 27.31           C
ATOM   2800  CH2 TRP A 185       8.913  11.591  12.209  1.00 27.76           C
ATOM   2801  H   TRP A 185      13.915  12.305  13.438  1.00  0.00           H
ATOM   2802  HA  TRP A 185      14.764  13.061  10.677  1.00  0.00           H
ATOM   2803  HB2 TRP A 185      13.309  14.578  12.863  1.00  0.00           H
ATOM   2804  HB3 TRP A 185      13.840  15.321  11.348  1.00  0.00           H
ATOM   2805  HD1 TRP A 185      12.317  14.933   9.210  1.00  0.00           H
ATOM   2806  HE3 TRP A 185      11.837  12.520  13.711  1.00  0.00           H
ATOM   2807  HZ2 TRP A 185       8.242  12.163  10.249  1.00  0.00           H
ATOM   2808  HZ3 TRP A 185       9.731  11.298  14.174  1.00  0.00           H
ATOM   2809  HH2 TRP A 185       8.060  10.956  12.398  1.00  0.00           H
ATOM   2810  HE1 TRP A 185      10.002  13.859   8.834  1.00  0.00           H
ATOM   2811  N   MET A 186      16.548  13.606  13.275  1.00 25.38           N
ATOM   2812  CA  MET A 186      17.751  14.257  13.787  1.00 27.49           C
ATOM   2813  C   MET A 186      18.976  14.112  12.914  1.00 30.65           C
ATOM   2814  O   MET A 186      19.255  13.024  12.407  1.00 29.51           O
ATOM   2815  CB  MET A 186      18.081  13.772  15.202  1.00 31.79           C
ATOM   2816  CG  MET A 186      17.105  14.299  16.233  1.00 37.94           C
ATOM   2817  SD  MET A 186      17.349  13.455  17.808  1.00 46.18           S
ATOM   2818  CE  MET A 186      18.839  14.150  18.250  1.00 43.63           C
ATOM   2819  H   MET A 186      16.162  12.811  13.764  1.00  0.00           H
ATOM   2820  HA  MET A 186      17.533  15.323  13.857  1.00  0.00           H
ATOM   2821  HB2 MET A 186      18.050  12.683  15.215  1.00  0.00           H
ATOM   2822  HB3 MET A 186      19.086  14.101  15.464  1.00  0.00           H
ATOM   2823  HG2 MET A 186      16.086  14.126  15.886  1.00  0.00           H
ATOM   2824  HG3 MET A 186      17.264  15.369  16.368  1.00  0.00           H
ATOM   2825  HE1 MET A 186      19.065  14.981  17.582  1.00  0.00           H
ATOM   2826  HE2 MET A 186      18.780  14.514  19.276  1.00  0.00           H
ATOM   2827  HE3 MET A 186      19.626  13.400  18.175  1.00  0.00           H
ATOM   2828  N   ALA A 187      19.773  15.187  12.834  1.00 27.79           N
ATOM   2829  CA  ALA A 187      21.029  15.139  12.075  1.00 28.10           C
ATOM   2830  C   ALA A 187      22.073  14.280  12.829  1.00 32.07           C
ATOM   2831  O   ALA A 187      22.003  14.231  14.068  1.00 30.20           O
ATOM   2832  CB  ALA A 187      21.558  16.541  11.858  1.00 28.41           C
ATOM   2833  H   ALA A 187      19.506  16.041  13.302  1.00  0.00           H
ATOM   2834  HA  ALA A 187      20.835  14.683  11.104  1.00  0.00           H
ATOM   2835  HB1 ALA A 187      20.726  17.217  11.658  1.00  0.00           H
ATOM   2836  HB2 ALA A 187      22.241  16.544  11.009  1.00  0.00           H
ATOM   2837  HB3 ALA A 187      22.088  16.872  12.751  1.00  0.00           H
ATOM   2838  N   PRO A 188      23.036  13.611  12.140  1.00 31.54           N
ATOM   2839  CA  PRO A 188      24.026  12.787  12.878  1.00 32.69           C
ATOM   2840  C   PRO A 188      24.789  13.565  13.959  1.00 38.18           C
ATOM   2841  O   PRO A 188      24.910  13.066  15.067  1.00 37.69           O
ATOM   2842  CB  PRO A 188      24.978  12.241  11.792  1.00 35.23           C
ATOM   2843  CG  PRO A 188      24.403  12.607  10.493  1.00 38.77           C
ATOM   2844  CD  PRO A 188      23.245  13.551  10.671  1.00 33.50           C
ATOM   2845  HA  PRO A 188      23.508  11.950  13.346  1.00  0.00           H
ATOM   2846  HB2 PRO A 188      25.057  11.157  11.874  1.00  0.00           H
ATOM   2847  HB3 PRO A 188      25.964  12.693  11.902  1.00  0.00           H
ATOM   2848  HG2 PRO A 188      25.169  13.091   9.886  1.00  0.00           H
ATOM   2849  HG3 PRO A 188      24.058  11.706   9.986  1.00  0.00           H
ATOM   2850  HD2 PRO A 188      22.356  13.168  10.171  1.00  0.00           H
ATOM   2851  HD3 PRO A 188      23.500  14.538  10.285  1.00  0.00           H
ATOM   2852  N   GLU A 189      25.240  14.805  13.653  1.00 33.70           N
ATOM   2853  CA  GLU A 189      25.988  15.650  14.592  1.00 34.65           C
ATOM   2854  C   GLU A 189      25.159  16.055  15.843  1.00 39.58           C
ATOM   2855  O   GLU A 189      25.748  16.293  16.915  1.00 40.65           O
ATOM   2856  CB  GLU A 189      26.602  16.876  13.877  1.00 35.50           C
ATOM   2857  CG  GLU A 189      25.577  17.874  13.344  1.00 35.95           C
ATOM   2858  CD  GLU A 189      25.001  17.671  11.949  1.00 39.39           C
ATOM   2859  OE1 GLU A 189      25.019  16.524  11.434  1.00 31.80           O
ATOM   2860  OE2 GLU A 189      24.472  18.663  11.395  1.00 33.22           O
ATOM   2861  H   GLU A 189      25.052  15.168  12.729  1.00  0.00           H
ATOM   2862  HA  GLU A 189      26.823  15.050  14.953  1.00  0.00           H
ATOM   2863  HB2 GLU A 189      27.198  16.518  13.037  1.00  0.00           H
ATOM   2864  HB3 GLU A 189      27.260  17.393  14.575  1.00  0.00           H
ATOM   2865  HG2 GLU A 189      24.737  17.870  14.039  1.00  0.00           H
ATOM   2866  HG3 GLU A 189      26.030  18.865  13.375  1.00  0.00           H
ATOM   2867  N   VAL A 190      23.813  16.089  15.720  1.00 32.86           N
ATOM   2868  CA  VAL A 190      22.897  16.420  16.823  1.00 33.74           C
ATOM   2869  C   VAL A 190      22.858  15.230  17.803  1.00 38.80           C
ATOM   2870  O   VAL A 190      22.973  15.432  19.013  1.00 39.36           O
ATOM   2871  CB  VAL A 190      21.472  16.895  16.395  1.00 35.15           C
ATOM   2872  CG1 VAL A 190      20.594  17.202  17.632  1.00 35.61           C
ATOM   2873  CG2 VAL A 190      21.544  18.131  15.503  1.00 32.99           C
ATOM   2874  H   VAL A 190      23.413  15.875  14.818  1.00  0.00           H
ATOM   2875  HA  VAL A 190      23.351  17.251  17.363  1.00  0.00           H
ATOM   2876  HB  VAL A 190      20.999  16.092  15.830  1.00  0.00           H
ATOM   2877 HG21 VAL A 190      22.162  17.915  14.632  1.00  0.00           H
ATOM   2878 HG22 VAL A 190      21.981  18.958  16.063  1.00  0.00           H
ATOM   2879 HG23 VAL A 190      20.540  18.403  15.178  1.00  0.00           H
ATOM   2880 HG11 VAL A 190      20.542  16.319  18.270  1.00  0.00           H
ATOM   2881 HG12 VAL A 190      19.590  17.474  17.306  1.00  0.00           H
ATOM   2882 HG13 VAL A 190      21.031  18.029  18.191  1.00  0.00           H
ATOM   2883  N   ILE A 191      22.679  14.006  17.265  1.00 36.27           N
ATOM   2884  CA  ILE A 191      22.671  12.763  18.059  1.00 37.97           C
ATOM   2885  C   ILE A 191      24.005  12.635  18.783  1.00 44.89           C
ATOM   2886  O   ILE A 191      24.038  12.290  19.972  1.00 46.73           O
ATOM   2887  CB  ILE A 191      22.394  11.551  17.139  1.00 39.51           C
ATOM   2888  CG1 ILE A 191      20.945  11.605  16.576  1.00 38.45           C
ATOM   2889  CG2 ILE A 191      22.718  10.210  17.825  1.00 39.45           C
ATOM   2890  CD1 ILE A 191      20.766  10.881  15.337  1.00 38.73           C
ATOM   2891  H   ILE A 191      22.543  13.937  16.267  1.00  0.00           H
ATOM   2892  HA  ILE A 191      21.875  12.827  18.801  1.00  0.00           H
ATOM   2893  HB  ILE A 191      23.068  11.641  16.287  1.00  0.00           H
ATOM   2894 HG12 ILE A 191      20.272  11.180  17.321  1.00  0.00           H
ATOM   2895 HG13 ILE A 191      20.672  12.648  16.414  1.00  0.00           H
ATOM   2896 HD11 ILE A 191      19.729  10.968  15.011  1.00  0.00           H
ATOM   2897 HD12 ILE A 191      21.423  11.299  14.574  1.00  0.00           H
ATOM   2898 HD13 ILE A 191      21.012   9.830  15.491  1.00  0.00           H
ATOM   2899 HG21 ILE A 191      22.507   9.390  17.139  1.00  0.00           H
ATOM   2900 HG22 ILE A 191      23.772  10.189  18.102  1.00  0.00           H
ATOM   2901 HG23 ILE A 191      22.105  10.102  18.720  1.00  0.00           H
ATOM   2902  N   LYS A 192      25.108  12.938  18.073  1.00 41.84           N
ATOM   2903  CA  LYS A 192      26.456  12.837  18.628  1.00 42.55           C
ATOM   2904  C   LYS A 192      26.727  13.964  19.629  1.00 45.84           C
ATOM   2905  O   LYS A 192      27.737  13.924  20.332  1.00 46.13           O
ATOM   2906  CB  LYS A 192      27.503  12.881  17.501  1.00 44.88           C
ATOM   2907  CG  LYS A 192      27.739  11.534  16.811  1.00 52.93           C
ATOM   2908  CD  LYS A 192      27.878  11.666  15.290  1.00 66.56           C
ATOM   2909  CE  LYS A 192      29.135  12.347  14.787  1.00 81.49           C
ATOM   2910  NZ  LYS A 192      28.923  12.954  13.443  1.00 89.74           N
ATOM   2911  H   LYS A 192      24.999  13.248  17.118  1.00  0.00           H
ATOM   2912  HA  LYS A 192      26.546  11.883  19.148  1.00  0.00           H
ATOM   2913  HB2 LYS A 192      27.167  13.596  16.750  1.00  0.00           H
ATOM   2914  HB3 LYS A 192      28.448  13.230  17.916  1.00  0.00           H
ATOM   2915  HG2 LYS A 192      28.654  11.094  17.208  1.00  0.00           H
ATOM   2916  HG3 LYS A 192      26.903  10.871  17.034  1.00  0.00           H
ATOM   2917  HD2 LYS A 192      27.852  10.662  14.866  1.00  0.00           H
ATOM   2918  HD3 LYS A 192      27.016  12.218  14.915  1.00  0.00           H
ATOM   2919  HE2 LYS A 192      29.419  13.131  15.489  1.00  0.00           H
ATOM   2920  HE3 LYS A 192      29.939  11.614  14.725  1.00  0.00           H
ATOM   2921  HZ1 LYS A 192      29.776  13.399  13.136  1.00  0.00           H
ATOM   2922  HZ2 LYS A 192      28.664  12.233  12.785  1.00  0.00           H
ATOM   2923  HZ3 LYS A 192      28.185  13.642  13.497  1.00  0.00           H
ATOM   2924  N   GLN A 193      25.814  14.963  19.693  1.00 41.11           N
ATOM   2925  CA  GLN A 193      25.918  16.161  20.536  1.00 41.38           C
ATOM   2926  C   GLN A 193      27.222  16.924  20.256  1.00 46.08           C
ATOM   2927  O   GLN A 193      27.853  17.447  21.178  1.00 48.07           O
ATOM   2928  CB  GLN A 193      25.731  15.853  22.032  1.00 43.76           C
ATOM   2929  CG  GLN A 193      24.324  15.400  22.373  1.00 51.76           C
ATOM   2930  CD  GLN A 193      24.199  15.069  23.838  1.00 56.52           C
ATOM   2931  OE1 GLN A 193      24.429  15.906  24.704  1.00 49.48           O
ATOM   2932  NE2 GLN A 193      23.772  13.859  24.141  1.00 48.66           N
ATOM   2933  H   GLN A 193      24.992  14.876  19.112  1.00  0.00           H
ATOM   2934  HA  GLN A 193      25.100  16.821  20.247  1.00  0.00           H
ATOM   2935  HB2 GLN A 193      26.428  15.063  22.314  1.00  0.00           H
ATOM   2936  HB3 GLN A 193      25.962  16.749  22.608  1.00  0.00           H
ATOM   2937  HG2 GLN A 193      23.624  16.199  22.128  1.00  0.00           H
ATOM   2938  HG3 GLN A 193      24.079  14.516  21.784  1.00  0.00           H
ATOM   2939 HE21 GLN A 193      23.568  13.197  23.406  1.00  0.00           H
ATOM   2940 HE22 GLN A 193      23.649  13.595  25.108  1.00  0.00           H
ATOM   2941  N   SER A 194      27.648  16.916  18.972  1.00 41.82           N
ATOM   2942  CA  SER A 194      28.814  17.637  18.457  1.00 43.20           C
ATOM   2943  C   SER A 194      28.322  19.057  18.201  1.00 47.25           C
ATOM   2944  O   SER A 194      27.100  19.281  18.207  1.00 47.65           O
ATOM   2945  CB  SER A 194      29.251  17.037  17.121  1.00 48.18           C
ATOM   2946  OG  SER A 194      29.588  15.666  17.230  1.00 62.89           O
ATOM   2947  H   SER A 194      27.117  16.366  18.312  1.00  0.00           H
ATOM   2948  HA  SER A 194      29.631  17.628  19.178  1.00  0.00           H
ATOM   2949  HB2 SER A 194      30.122  17.584  16.760  1.00  0.00           H
ATOM   2950  HB3 SER A 194      28.440  17.147  16.401  1.00  0.00           H
ATOM   2951  HG  SER A 194      29.855  15.332  16.370  1.00  0.00           H
ATOM   2952  N   ALA A 195      29.233  20.003  17.901  1.00 42.81           N
ATOM   2953  CA  ALA A 195      28.831  21.390  17.588  1.00 42.80           C
ATOM   2954  C   ALA A 195      28.103  21.428  16.242  1.00 45.64           C
ATOM   2955  O   ALA A 195      28.602  20.877  15.259  1.00 47.60           O
ATOM   2956  CB  ALA A 195      30.051  22.309  17.569  1.00 45.56           C
ATOM   2957  H   ALA A 195      30.213  19.759  17.890  1.00  0.00           H
ATOM   2958  HA  ALA A 195      28.147  21.737  18.363  1.00  0.00           H
ATOM   2959  HB1 ALA A 195      29.736  23.327  17.337  1.00  0.00           H
ATOM   2960  HB2 ALA A 195      30.534  22.292  18.546  1.00  0.00           H
ATOM   2961  HB3 ALA A 195      30.754  21.964  16.811  1.00  0.00           H
ATOM   2962  N   TYR A 196      26.877  21.968  16.223  1.00 37.88           N
ATOM   2963  CA  TYR A 196      26.062  22.034  15.008  1.00 35.50           C
ATOM   2964  C   TYR A 196      25.433  23.411  14.863  1.00 40.89           C
ATOM   2965  O   TYR A 196      25.513  24.232  15.791  1.00 40.65           O
ATOM   2966  CB  TYR A 196      24.980  20.935  15.004  1.00 33.64           C
ATOM   2967  CG  TYR A 196      23.966  21.027  16.121  1.00 33.35           C
ATOM   2968  CD1 TYR A 196      22.837  21.831  15.998  1.00 34.66           C
ATOM   2969  CD2 TYR A 196      24.063  20.210  17.245  1.00 33.74           C
ATOM   2970  CE1 TYR A 196      21.881  21.902  17.015  1.00 34.51           C
ATOM   2971  CE2 TYR A 196      23.105  20.256  18.259  1.00 33.55           C
ATOM   2972  CZ  TYR A 196      22.014  21.097  18.136  1.00 39.49           C
ATOM   2973  OH  TYR A 196      21.064  21.132  19.116  1.00 40.51           O
ATOM   2974  H   TYR A 196      26.500  22.345  17.081  1.00  0.00           H
ATOM   2975  HA  TYR A 196      26.716  21.869  14.152  1.00  0.00           H
ATOM   2976  HB2 TYR A 196      25.480  19.969  15.081  1.00  0.00           H
ATOM   2977  HB3 TYR A 196      24.450  20.975  14.052  1.00  0.00           H
ATOM   2978  HD1 TYR A 196      22.697  22.412  15.098  1.00  0.00           H
ATOM   2979  HD2 TYR A 196      24.896  19.528  17.334  1.00  0.00           H
ATOM   2980  HE1 TYR A 196      21.044  22.579  16.928  1.00  0.00           H
ATOM   2981  HE2 TYR A 196      23.215  19.637  19.137  1.00  0.00           H
ATOM   2982  HH  TYR A 196      21.288  20.500  19.803  1.00  0.00           H
ATOM   2983  N   ASP A 197      24.856  23.676  13.683  1.00 33.69           N
ATOM   2984  CA  ASP A 197      24.189  24.938  13.374  1.00 32.98           C
ATOM   2985  C   ASP A 197      22.943  24.702  12.479  1.00 35.90           C
ATOM   2986  O   ASP A 197      22.299  23.656  12.587  1.00 34.08           O
ATOM   2987  CB  ASP A 197      25.185  25.955  12.787  1.00 35.63           C
ATOM   2988  CG  ASP A 197      25.808  25.564  11.451  1.00 42.13           C
ATOM   2989  OD1 ASP A 197      25.269  24.633  10.779  1.00 37.96           O
ATOM   2990  OD2 ASP A 197      26.741  26.265  11.011  1.00 45.47           O
ATOM   2991  H   ASP A 197      24.884  22.964  12.968  1.00  0.00           H
ATOM   2992  HA  ASP A 197      23.831  25.350  14.318  1.00  0.00           H
ATOM   2993  HB2 ASP A 197      25.992  26.090  13.508  1.00  0.00           H
ATOM   2994  HB3 ASP A 197      24.671  26.908  12.662  1.00  0.00           H
ATOM   2995  N   SER A 198      22.566  25.686  11.640  1.00 32.13           N
ATOM   2996  CA  SER A 198      21.370  25.593  10.809  1.00 29.90           C
ATOM   2997  C   SER A 198      21.406  24.418   9.835  1.00 29.76           C
ATOM   2998  O   SER A 198      20.356  23.949   9.404  1.00 28.48           O
ATOM   2999  CB  SER A 198      21.120  26.916  10.083  1.00 31.69           C
ATOM   3000  OG  SER A 198      22.194  27.247   9.216  1.00 38.44           O
ATOM   3001  H   SER A 198      23.133  26.520  11.584  1.00  0.00           H
ATOM   3002  HA  SER A 198      20.526  25.429  11.479  1.00  0.00           H
ATOM   3003  HB2 SER A 198      21.005  27.709  10.822  1.00  0.00           H
ATOM   3004  HB3 SER A 198      20.202  26.836   9.500  1.00  0.00           H
ATOM   3005  HG  SER A 198      22.006  28.080   8.777  1.00  0.00           H
ATOM   3006  N   LYS A 199      22.621  23.918   9.503  1.00 28.55           N
ATOM   3007  CA  LYS A 199      22.750  22.767   8.613  1.00 28.64           C
ATOM   3008  C   LYS A 199      22.042  21.551   9.179  1.00 28.77           C
ATOM   3009  O   LYS A 199      21.612  20.699   8.404  1.00 24.61           O
ATOM   3010  CB  LYS A 199      24.224  22.468   8.279  1.00 31.85           C
ATOM   3011  CG  LYS A 199      24.885  23.537   7.385  1.00 31.27           C
ATOM   3012  CD  LYS A 199      24.126  23.764   6.046  1.00 30.39           C
ATOM   3013  CE  LYS A 199      24.786  24.777   5.133  1.00 32.00           C
ATOM   3014  NZ  LYS A 199      26.169  24.338   4.756  1.00 35.49           N
ATOM   3015  H   LYS A 199      23.453  24.350   9.878  1.00  0.00           H
ATOM   3016  HA  LYS A 199      22.253  23.024   7.678  1.00  0.00           H
ATOM   3017  HB2 LYS A 199      24.272  21.509   7.762  1.00  0.00           H
ATOM   3018  HB3 LYS A 199      24.786  22.393   9.210  1.00  0.00           H
ATOM   3019  HG2 LYS A 199      24.912  24.479   7.933  1.00  0.00           H
ATOM   3020  HG3 LYS A 199      25.907  23.228   7.163  1.00  0.00           H
ATOM   3021  HD2 LYS A 199      24.068  22.812   5.518  1.00  0.00           H
ATOM   3022  HD3 LYS A 199      23.114  24.102   6.270  1.00  0.00           H
ATOM   3023  HE2 LYS A 199      24.844  25.736   5.648  1.00  0.00           H
ATOM   3024  HE3 LYS A 199      24.187  24.890   4.230  1.00  0.00           H
ATOM   3025  HZ1 LYS A 199      26.118  23.473   4.237  1.00  0.00           H
ATOM   3026  HZ2 LYS A 199      26.717  24.198   5.592  1.00  0.00           H
ATOM   3027  HZ3 LYS A 199      26.603  25.048   4.184  1.00  0.00           H
ATOM   3028  N   ALA A 200      21.905  21.466  10.527  1.00 24.86           N
ATOM   3029  CA  ALA A 200      21.125  20.365  11.132  1.00 25.45           C
ATOM   3030  C   ALA A 200      19.655  20.389  10.621  1.00 25.48           C
ATOM   3031  O   ALA A 200      19.083  19.319  10.423  1.00 21.95           O
ATOM   3032  CB  ALA A 200      21.186  20.455  12.658  1.00 27.11           C
ATOM   3033  H   ALA A 200      22.338  22.159  11.120  1.00  0.00           H
ATOM   3034  HA  ALA A 200      21.576  19.420  10.828  1.00  0.00           H
ATOM   3035  HB1 ALA A 200      20.608  19.640  13.094  1.00  0.00           H
ATOM   3036  HB2 ALA A 200      22.223  20.381  12.985  1.00  0.00           H
ATOM   3037  HB3 ALA A 200      20.770  21.409  12.983  1.00  0.00           H
ATOM   3038  N   ASP A 201      19.050  21.592  10.368  1.00 24.53           N
ATOM   3039  CA  ASP A 201      17.681  21.700   9.823  1.00 24.49           C
ATOM   3040  C   ASP A 201      17.641  21.248   8.360  1.00 27.48           C
ATOM   3041  O   ASP A 201      16.621  20.748   7.927  1.00 24.57           O
ATOM   3042  CB  ASP A 201      17.145  23.152   9.897  1.00 27.17           C
ATOM   3043  CG  ASP A 201      16.673  23.635  11.268  1.00 31.74           C
ATOM   3044  OD1 ASP A 201      16.401  22.772  12.160  1.00 31.94           O
ATOM   3045  OD2 ASP A 201      16.413  24.829  11.399  1.00 33.03           O
ATOM   3046  H   ASP A 201      19.562  22.441  10.562  1.00  0.00           H
ATOM   3047  HA  ASP A 201      17.022  21.055  10.405  1.00  0.00           H
ATOM   3048  HB2 ASP A 201      17.944  23.817   9.569  1.00  0.00           H
ATOM   3049  HB3 ASP A 201      16.314  23.245   9.198  1.00  0.00           H
ATOM   3050  N   ILE A 202      18.729  21.458   7.599  1.00 25.60           N
ATOM   3051  CA  ILE A 202      18.805  21.000   6.197  1.00 23.05           C
ATOM   3052  C   ILE A 202      18.764  19.454   6.149  1.00 23.76           C
ATOM   3053  O   ILE A 202      18.054  18.905   5.292  1.00 22.06           O
ATOM   3054  CB  ILE A 202      20.026  21.613   5.436  1.00 25.46           C
ATOM   3055  CG1 ILE A 202      20.038  23.167   5.527  1.00 26.88           C
ATOM   3056  CG2 ILE A 202      20.029  21.151   3.979  1.00 25.03           C
ATOM   3057  CD1 ILE A 202      18.637  23.877   5.085  1.00 28.54           C
ATOM   3058  H   ILE A 202      19.519  21.944   7.998  1.00  0.00           H
ATOM   3059  HA  ILE A 202      17.906  21.358   5.696  1.00  0.00           H
ATOM   3060  HB  ILE A 202      20.936  21.242   5.908  1.00  0.00           H
ATOM   3061 HG12 ILE A 202      20.252  23.447   6.559  1.00  0.00           H
ATOM   3062 HG13 ILE A 202      20.837  23.547   4.891  1.00  0.00           H
ATOM   3063 HG21 ILE A 202      20.884  21.585   3.461  1.00  0.00           H
ATOM   3064 HG22 ILE A 202      19.108  21.475   3.494  1.00  0.00           H
ATOM   3065 HG23 ILE A 202      20.096  20.064   3.943  1.00  0.00           H
ATOM   3066 HD11 ILE A 202      18.838  24.887   4.727  1.00  0.00           H
ATOM   3067 HD12 ILE A 202      18.170  23.296   4.290  1.00  0.00           H
ATOM   3068 HD13 ILE A 202      17.966  23.923   5.943  1.00  0.00           H
ATOM   3069  N   TRP A 203      19.483  18.750   7.076  1.00 23.83           N
ATOM   3070  CA  TRP A 203      19.395  17.288   7.182  1.00 22.29           C
ATOM   3071  C   TRP A 203      17.929  16.931   7.483  1.00 23.88           C
ATOM   3072  O   TRP A 203      17.343  16.093   6.785  1.00 21.42           O
ATOM   3073  CB  TRP A 203      20.304  16.714   8.288  1.00 22.84           C
ATOM   3074  CG  TRP A 203      20.107  15.230   8.499  1.00 23.86           C
ATOM   3075  CD1 TRP A 203      19.074  14.618   9.152  1.00 25.53           C
ATOM   3076  CD2 TRP A 203      20.956  14.174   8.005  1.00 24.35           C
ATOM   3077  NE1 TRP A 203      19.223  13.252   9.099  1.00 24.88           N
ATOM   3078  CE2 TRP A 203      20.398  12.954   8.442  1.00 26.80           C
ATOM   3079  CE3 TRP A 203      22.149  14.147   7.240  1.00 27.11           C
ATOM   3080  CZ2 TRP A 203      20.984  11.722   8.157  1.00 26.53           C
ATOM   3081  CZ3 TRP A 203      22.735  12.917   6.955  1.00 28.66           C
ATOM   3082  CH2 TRP A 203      22.135  11.720   7.382  1.00 28.82           C
ATOM   3083  H   TRP A 203      20.093  19.251   7.706  1.00  0.00           H
ATOM   3084  HA  TRP A 203      19.678  16.846   6.227  1.00  0.00           H
ATOM   3085  HB2 TRP A 203      21.343  16.891   8.011  1.00  0.00           H
ATOM   3086  HB3 TRP A 203      20.094  17.234   9.223  1.00  0.00           H
ATOM   3087  HD1 TRP A 203      18.259  15.133   9.639  1.00  0.00           H
ATOM   3088  HE3 TRP A 203      22.595  15.064   6.885  1.00  0.00           H
ATOM   3089  HZ2 TRP A 203      20.557  10.801   8.526  1.00  0.00           H
ATOM   3090  HZ3 TRP A 203      23.661  12.882   6.400  1.00  0.00           H
ATOM   3091  HH2 TRP A 203      22.580  10.777   7.101  1.00  0.00           H
ATOM   3092  HE1 TRP A 203      18.576  12.576   9.480  1.00  0.00           H
ATOM   3093  N   SER A 204      17.340  17.535   8.535  1.00 23.02           N
ATOM   3094  CA  SER A 204      15.934  17.291   8.894  1.00 22.44           C
ATOM   3095  C   SER A 204      14.981  17.522   7.729  1.00 24.68           C
ATOM   3096  O   SER A 204      14.001  16.794   7.580  1.00 23.23           O
ATOM   3097  CB  SER A 204      15.528  18.167  10.077  1.00 25.94           C
ATOM   3098  OG  SER A 204      16.261  17.727  11.202  1.00 26.55           O
ATOM   3099  H   SER A 204      17.882  18.177   9.096  1.00  0.00           H
ATOM   3100  HA  SER A 204      15.842  16.249   9.201  1.00  0.00           H
ATOM   3101  HB2 SER A 204      15.762  19.210   9.865  1.00  0.00           H
ATOM   3102  HB3 SER A 204      14.460  18.059  10.267  1.00  0.00           H
ATOM   3103  HG  SER A 204      16.269  16.767  11.224  1.00  0.00           H
ATOM   3104  N   LEU A 205      15.272  18.545   6.893  1.00 21.57           N
ATOM   3105  CA  LEU A 205      14.447  18.831   5.709  1.00 22.10           C
ATOM   3106  C   LEU A 205      14.550  17.663   4.704  1.00 24.43           C
ATOM   3107  O   LEU A 205      13.561  17.310   4.085  1.00 21.58           O
ATOM   3108  CB  LEU A 205      14.919  20.137   5.062  1.00 21.85           C
ATOM   3109  CG  LEU A 205      14.183  20.514   3.788  1.00 26.13           C
ATOM   3110  CD1 LEU A 205      12.743  20.918   4.094  1.00 25.41           C
ATOM   3111  CD2 LEU A 205      14.933  21.575   3.067  1.00 29.00           C
ATOM   3112  H   LEU A 205      16.075  19.126   7.086  1.00  0.00           H
ATOM   3113  HA  LEU A 205      13.408  18.943   6.018  1.00  0.00           H
ATOM   3114  HB2 LEU A 205      14.783  20.942   5.784  1.00  0.00           H
ATOM   3115  HB3 LEU A 205      15.982  20.049   4.836  1.00  0.00           H
ATOM   3116  HG  LEU A 205      14.153  19.633   3.147  1.00  0.00           H
ATOM   3117 HD21 LEU A 205      14.400  21.841   2.154  1.00  0.00           H
ATOM   3118 HD22 LEU A 205      15.927  21.208   2.813  1.00  0.00           H
ATOM   3119 HD23 LEU A 205      15.022  22.454   3.705  1.00  0.00           H
ATOM   3120 HD11 LEU A 205      12.235  21.184   3.167  1.00  0.00           H
ATOM   3121 HD12 LEU A 205      12.224  20.084   4.566  1.00  0.00           H
ATOM   3122 HD13 LEU A 205      12.741  21.775   4.768  1.00  0.00           H
ATOM   3123  N   GLY A 206      15.756  17.111   4.526  1.00 23.54           N
ATOM   3124  CA  GLY A 206      15.949  15.979   3.624  1.00 22.32           C
ATOM   3125  C   GLY A 206      15.145  14.804   4.106  1.00 22.73           C
ATOM   3126  O   GLY A 206      14.526  14.106   3.295  1.00 21.37           O
ATOM   3127  H   GLY A 206      16.550  17.485   5.026  1.00  0.00           H
ATOM   3128  HA2 GLY A 206      15.622  16.255   2.622  1.00  0.00           H
ATOM   3129  HA3 GLY A 206      17.005  15.710   3.600  1.00  0.00           H
ATOM   3130  N   ILE A 207      15.146  14.550   5.454  1.00 19.87           N
ATOM   3131  CA  ILE A 207      14.337  13.451   5.982  1.00 19.30           C
ATOM   3132  C   ILE A 207      12.849  13.754   5.738  1.00 22.64           C
ATOM   3133  O   ILE A 207      12.109  12.861   5.382  1.00 22.72           O
ATOM   3134  CB  ILE A 207      14.634  13.188   7.511  1.00 21.04           C
ATOM   3135  CG1 ILE A 207      16.133  12.839   7.756  1.00 21.71           C
ATOM   3136  CG2 ILE A 207      13.703  12.061   8.099  1.00 22.78           C
ATOM   3137  CD1 ILE A 207      16.608  11.441   6.967  1.00 26.34           C
ATOM   3138  H   ILE A 207      15.701  15.118   6.078  1.00  0.00           H
ATOM   3139  HA  ILE A 207      14.593  12.548   5.428  1.00  0.00           H
ATOM   3140  HB  ILE A 207      14.418  14.109   8.052  1.00  0.00           H
ATOM   3141 HG12 ILE A 207      16.289  12.705   8.826  1.00  0.00           H
ATOM   3142 HG13 ILE A 207      16.750  13.668   7.409  1.00  0.00           H
ATOM   3143 HG21 ILE A 207      12.660  12.320   7.919  1.00  0.00           H
ATOM   3144 HG22 ILE A 207      13.875  11.971   9.172  1.00  0.00           H
ATOM   3145 HG23 ILE A 207      13.930  11.112   7.613  1.00  0.00           H
ATOM   3146 HD11 ILE A 207      17.661  11.247   7.173  1.00  0.00           H
ATOM   3147 HD12 ILE A 207      16.008  10.603   7.321  1.00  0.00           H
ATOM   3148 HD13 ILE A 207      16.465  11.563   5.893  1.00  0.00           H
ATOM   3149  N   THR A 208      12.430  15.004   5.958  1.00 20.14           N
ATOM   3150  CA  THR A 208      11.050  15.469   5.724  1.00 19.84           C
ATOM   3151  C   THR A 208      10.660  15.234   4.228  1.00 21.61           C
ATOM   3152  O   THR A 208       9.528  14.854   3.970  1.00 20.88           O
ATOM   3153  CB  THR A 208      10.869  16.932   6.167  1.00 20.18           C
ATOM   3154  OG1 THR A 208      11.206  17.014   7.580  1.00 23.97           O
ATOM   3155  CG2 THR A 208       9.371  17.418   5.972  1.00 19.37           C
ATOM   3156  H   THR A 208      13.101  15.673   6.307  1.00  0.00           H
ATOM   3157  HA  THR A 208      10.388  14.856   6.336  1.00  0.00           H
ATOM   3158  HB  THR A 208      11.539  17.573   5.594  1.00  0.00           H
ATOM   3159  HG1 THR A 208      12.160  17.046   7.681  1.00  0.00           H
ATOM   3160 HG21 THR A 208       9.280  18.455   6.295  1.00  0.00           H
ATOM   3161 HG22 THR A 208       9.098  17.340   4.920  1.00  0.00           H
ATOM   3162 HG23 THR A 208       8.706  16.792   6.567  1.00  0.00           H
ATOM   3163  N   ALA A 209      11.595  15.479   3.275  1.00 21.92           N
ATOM   3164  CA  ALA A 209      11.340  15.204   1.857  1.00 21.61           C
ATOM   3165  C   ALA A 209      11.061  13.716   1.665  1.00 22.64           C
ATOM   3166  O   ALA A 209      10.117  13.383   0.945  1.00 21.02           O
ATOM   3167  CB  ALA A 209      12.513  15.658   0.991  1.00 23.11           C
ATOM   3168  H   ALA A 209      12.489  15.860   3.549  1.00  0.00           H
ATOM   3169  HA  ALA A 209      10.454  15.761   1.553  1.00  0.00           H
ATOM   3170  HB1 ALA A 209      12.298  15.442  -0.055  1.00  0.00           H
ATOM   3171  HB2 ALA A 209      13.415  15.126   1.293  1.00  0.00           H
ATOM   3172  HB3 ALA A 209      12.664  16.730   1.117  1.00  0.00           H
ATOM   3173  N   ILE A 210      11.850  12.823   2.294  1.00 20.56           N
ATOM   3174  CA  ILE A 210      11.566  11.381   2.217  1.00 19.75           C
ATOM   3175  C   ILE A 210      10.155  11.131   2.807  1.00 21.58           C
ATOM   3176  O   ILE A 210       9.351  10.378   2.231  1.00 23.36           O
ATOM   3177  CB  ILE A 210      12.660  10.547   2.933  1.00 23.30           C
ATOM   3178  CG1 ILE A 210      14.012  10.629   2.140  1.00 22.99           C
ATOM   3179  CG2 ILE A 210      12.173   9.063   3.070  1.00 24.14           C
ATOM   3180  CD1 ILE A 210      15.214   9.856   2.792  1.00 23.08           C
ATOM   3181  H   ILE A 210      12.646  13.147   2.825  1.00  0.00           H
ATOM   3182  HA  ILE A 210      11.551  11.093   1.166  1.00  0.00           H
ATOM   3183  HB  ILE A 210      12.815  10.957   3.931  1.00  0.00           H
ATOM   3184 HG12 ILE A 210      13.845  10.217   1.145  1.00  0.00           H
ATOM   3185 HG13 ILE A 210      14.290  11.678   2.038  1.00  0.00           H
ATOM   3186 HD11 ILE A 210      14.947   8.807   2.917  1.00  0.00           H
ATOM   3187 HD12 ILE A 210      16.089   9.933   2.146  1.00  0.00           H
ATOM   3188 HD13 ILE A 210      15.441  10.292   3.765  1.00  0.00           H
ATOM   3189 HG21 ILE A 210      12.940   8.473   3.573  1.00  0.00           H
ATOM   3190 HG22 ILE A 210      11.253   9.035   3.653  1.00  0.00           H
ATOM   3191 HG23 ILE A 210      11.988   8.648   2.079  1.00  0.00           H
ATOM   3192  N   GLU A 211       9.891  11.698   3.995  1.00 19.33           N
ATOM   3193  CA  GLU A 211       8.590  11.532   4.662  1.00 20.06           C
ATOM   3194  C   GLU A 211       7.436  12.015   3.746  1.00 24.61           C
ATOM   3195  O   GLU A 211       6.442  11.315   3.610  1.00 25.39           O
ATOM   3196  CB  GLU A 211       8.617  12.269   6.004  1.00 21.52           C
ATOM   3197  CG  GLU A 211       7.333  12.129   6.809  1.00 23.44           C
ATOM   3198  CD  GLU A 211       7.289  13.084   7.994  1.00 36.43           C
ATOM   3199  OE1 GLU A 211       8.086  14.048   8.023  1.00 26.24           O
ATOM   3200  OE2 GLU A 211       6.429  12.881   8.882  1.00 30.83           O
ATOM   3201  H   GLU A 211      10.605  12.254   4.443  1.00  0.00           H
ATOM   3202  HA  GLU A 211       8.444  10.470   4.861  1.00  0.00           H
ATOM   3203  HB2 GLU A 211       9.440  11.871   6.598  1.00  0.00           H
ATOM   3204  HB3 GLU A 211       8.800  13.327   5.818  1.00  0.00           H
ATOM   3205  HG2 GLU A 211       6.485  12.340   6.157  1.00  0.00           H
ATOM   3206  HG3 GLU A 211       7.253  11.105   7.175  1.00  0.00           H
ATOM   3207  N   LEU A 212       7.603  13.159   3.054  1.00 22.58           N
ATOM   3208  CA  LEU A 212       6.536  13.650   2.148  1.00 21.99           C
ATOM   3209  C   LEU A 212       6.361  12.726   0.939  1.00 26.96           C
ATOM   3210  O   LEU A 212       5.252  12.547   0.479  1.00 25.37           O
ATOM   3211  CB  LEU A 212       6.858  15.079   1.665  1.00 21.62           C
ATOM   3212  CG  LEU A 212       6.742  16.138   2.730  1.00 22.60           C
ATOM   3213  CD1 LEU A 212       7.237  17.448   2.227  1.00 25.13           C
ATOM   3214  CD2 LEU A 212       5.250  16.295   3.241  1.00 25.56           C
ATOM   3215  H   LEU A 212       8.459  13.685   3.153  1.00  0.00           H
ATOM   3216  HA  LEU A 212       5.597  13.676   2.702  1.00  0.00           H
ATOM   3217  HB2 LEU A 212       6.168  15.330   0.859  1.00  0.00           H
ATOM   3218  HB3 LEU A 212       7.874  15.092   1.270  1.00  0.00           H
ATOM   3219  HG  LEU A 212       7.363  15.841   3.575  1.00  0.00           H
ATOM   3220 HD21 LEU A 212       4.889  15.335   3.609  1.00  0.00           H
ATOM   3221 HD22 LEU A 212       4.618  16.630   2.419  1.00  0.00           H
ATOM   3222 HD23 LEU A 212       5.217  17.029   4.046  1.00  0.00           H
ATOM   3223 HD11 LEU A 212       7.144  18.198   3.012  1.00  0.00           H
ATOM   3224 HD12 LEU A 212       8.284  17.354   1.937  1.00  0.00           H
ATOM   3225 HD13 LEU A 212       6.647  17.752   1.363  1.00  0.00           H
ATOM   3226  N   ALA A 213       7.443  12.082   0.492  1.00 22.77           N
ATOM   3227  CA  ALA A 213       7.400  11.188  -0.681  1.00 22.81           C
ATOM   3228  C   ALA A 213       6.932   9.757  -0.400  1.00 28.92           C
ATOM   3229  O   ALA A 213       6.201   9.182  -1.205  1.00 28.52           O
ATOM   3230  CB  ALA A 213       8.770  11.148  -1.345  1.00 23.31           C
ATOM   3231  H   ALA A 213       8.321  12.212   0.974  1.00  0.00           H
ATOM   3232  HA  ALA A 213       6.703  11.624  -1.397  1.00  0.00           H
ATOM   3233  HB1 ALA A 213       8.735  10.487  -2.211  1.00  0.00           H
ATOM   3234  HB2 ALA A 213       9.508  10.776  -0.634  1.00  0.00           H
ATOM   3235  HB3 ALA A 213       9.048  12.152  -1.665  1.00  0.00           H
ATOM   3236  N   ARG A 214       7.344   9.202   0.743  1.00 26.39           N
ATOM   3237  CA  ARG A 214       7.106   7.825   1.154  1.00 27.41           C
ATOM   3238  C   ARG A 214       6.058   7.688   2.221  1.00 31.07           C
ATOM   3239  O   ARG A 214       5.502   6.609   2.381  1.00 30.94           O
ATOM   3240  CB  ARG A 214       8.449   7.171   1.584  1.00 25.16           C
ATOM   3241  CG  ARG A 214       9.463   6.985   0.439  1.00 32.36           C
ATOM   3242  CD  ARG A 214       9.200   5.723  -0.377  1.00 48.31           C
ATOM   3243  NE  ARG A 214       9.178   4.509   0.447  1.00 53.50           N
ATOM   3244  CZ  ARG A 214      10.247   3.769   0.726  1.00 65.15           C
ATOM   3245  NH1 ARG A 214      11.436   4.093   0.231  1.00 56.05           N
ATOM   3246  NH2 ARG A 214      10.135   2.693   1.494  1.00 49.53           N
ATOM   3247  H   ARG A 214       7.866   9.789   1.378  1.00  0.00           H
ATOM   3248  HA  ARG A 214       6.748   7.283   0.278  1.00  0.00           H
ATOM   3249  HB2 ARG A 214       8.907   7.803   2.345  1.00  0.00           H
ATOM   3250  HB3 ARG A 214       8.237   6.196   2.022  1.00  0.00           H
ATOM   3251  HG2 ARG A 214      10.464   6.923   0.866  1.00  0.00           H
ATOM   3252  HG3 ARG A 214       9.413   7.850  -0.222  1.00  0.00           H
ATOM   3253  HD2 ARG A 214       9.986   5.622  -1.125  1.00  0.00           H
ATOM   3254  HD3 ARG A 214       8.240   5.824  -0.884  1.00  0.00           H
ATOM   3255  HE  ARG A 214       8.290   4.215   0.828  1.00  0.00           H
ATOM   3256 HH11 ARG A 214      11.533   4.908  -0.358  1.00  0.00           H
ATOM   3257 HH12 ARG A 214      12.243   3.525   0.444  1.00  0.00           H
ATOM   3258 HH21 ARG A 214       9.235   2.435   1.873  1.00  0.00           H
ATOM   3259 HH22 ARG A 214      10.950   2.132   1.700  1.00  0.00           H
ATOM   3260  N   GLY A 215       5.760   8.777   2.916  1.00 27.66           N
ATOM   3261  CA  GLY A 215       4.766   8.808   3.990  1.00 27.72           C
ATOM   3262  C   GLY A 215       5.336   8.643   5.381  1.00 31.88           C
ATOM   3263  O   GLY A 215       4.640   8.887   6.356  1.00 31.87           O
ATOM   3264  H   GLY A 215       6.246   9.633   2.692  1.00  0.00           H
ATOM   3265  HA2 GLY A 215       4.054   8.001   3.817  1.00  0.00           H
ATOM   3266  HA3 GLY A 215       4.234   9.758   3.943  1.00  0.00           H
ATOM   3267  N   GLU A 216       6.613   8.217   5.494  1.00 29.47           N
ATOM   3268  CA  GLU A 216       7.287   7.964   6.758  1.00 29.42           C
ATOM   3269  C   GLU A 216       8.778   8.178   6.571  1.00 28.91           C
ATOM   3270  O   GLU A 216       9.285   8.003   5.472  1.00 25.72           O
ATOM   3271  CB  GLU A 216       7.046   6.501   7.206  1.00 32.89           C
ATOM   3272  CG  GLU A 216       5.785   6.366   8.045  1.00 51.07           C
ATOM   3273  CD  GLU A 216       5.436   4.977   8.549  1.00 88.08           C
ATOM   3274  OE1 GLU A 216       5.224   4.834   9.776  1.00 82.92           O
ATOM   3275  OE2 GLU A 216       5.329   4.045   7.719  1.00 91.56           O
ATOM   3276  H   GLU A 216       7.135   8.064   4.643  1.00  0.00           H
ATOM   3277  HA  GLU A 216       6.910   8.648   7.519  1.00  0.00           H
ATOM   3278  HB2 GLU A 216       6.949   5.873   6.321  1.00  0.00           H
ATOM   3279  HB3 GLU A 216       7.901   6.162   7.791  1.00  0.00           H
ATOM   3280  HG2 GLU A 216       4.949   6.715   7.439  1.00  0.00           H
ATOM   3281  HG3 GLU A 216       5.879   7.026   8.907  1.00  0.00           H
ATOM   3282  N   PRO A 217       9.485   8.581   7.635  1.00 23.85           N
ATOM   3283  CA  PRO A 217      10.929   8.768   7.512  1.00 24.08           C
ATOM   3284  C   PRO A 217      11.659   7.416   7.489  1.00 27.19           C
ATOM   3285  O   PRO A 217      11.037   6.390   7.823  1.00 26.64           O
ATOM   3286  CB  PRO A 217      11.270   9.533   8.785  1.00 25.88           C
ATOM   3287  CG  PRO A 217      10.297   8.976   9.799  1.00 29.48           C
ATOM   3288  CD  PRO A 217       9.022   8.793   9.032  1.00 25.79           C
ATOM   3289  HA  PRO A 217      11.171   9.357   6.627  1.00  0.00           H
ATOM   3290  HB2 PRO A 217      11.120  10.604   8.648  1.00  0.00           H
ATOM   3291  HB3 PRO A 217      12.296   9.328   9.089  1.00  0.00           H
ATOM   3292  HG2 PRO A 217      10.652   8.022  10.190  1.00  0.00           H
ATOM   3293  HG3 PRO A 217      10.150   9.687  10.612  1.00  0.00           H
ATOM   3294  HD2 PRO A 217       8.394   9.681   9.104  1.00  0.00           H
ATOM   3295  HD3 PRO A 217       8.484   7.916   9.392  1.00  0.00           H
ATOM   3296  N   PRO A 218      12.981   7.406   7.160  1.00 24.27           N
ATOM   3297  CA  PRO A 218      13.738   6.150   7.205  1.00 25.06           C
ATOM   3298  C   PRO A 218      13.753   5.620   8.648  1.00 30.12           C
ATOM   3299  O   PRO A 218      13.742   6.407   9.616  1.00 28.33           O
ATOM   3300  CB  PRO A 218      15.154   6.583   6.775  1.00 26.14           C
ATOM   3301  CG  PRO A 218      14.931   7.844   5.951  1.00 29.57           C
ATOM   3302  CD  PRO A 218      13.847   8.529   6.739  1.00 26.01           C
ATOM   3303  HA  PRO A 218      13.323   5.413   6.517  1.00  0.00           H
ATOM   3304  HB2 PRO A 218      15.628   5.808   6.173  1.00  0.00           H
ATOM   3305  HB3 PRO A 218      15.763   6.807   7.651  1.00  0.00           H
ATOM   3306  HG2 PRO A 218      15.834   8.453   5.903  1.00  0.00           H
ATOM   3307  HG3 PRO A 218      14.581   7.594   4.950  1.00  0.00           H
ATOM   3308  HD2 PRO A 218      13.297   9.235   6.117  1.00  0.00           H
ATOM   3309  HD3 PRO A 218      14.268   9.033   7.609  1.00  0.00           H
ATOM   3310  N   HIS A 219      13.735   4.285   8.787  1.00 31.27           N
ATOM   3311  CA  HIS A 219      13.785   3.547  10.066  1.00 32.34           C
ATOM   3312  C   HIS A 219      12.516   3.688  10.916  1.00 37.17           C
ATOM   3313  O   HIS A 219      12.550   3.403  12.125  1.00 38.68           O
ATOM   3314  CB  HIS A 219      15.000   3.976  10.918  1.00 33.81           C
ATOM   3315  CG  HIS A 219      16.304   4.102  10.196  1.00 37.14           C
ATOM   3316  ND1 HIS A 219      16.921   3.005   9.610  1.00 39.63           N
ATOM   3317  CD2 HIS A 219      17.101   5.182  10.045  1.00 38.33           C
ATOM   3318  CE1 HIS A 219      18.051   3.464   9.104  1.00 38.74           C
ATOM   3319  NE2 HIS A 219      18.203   4.766   9.346  1.00 38.42           N
ATOM   3320  H   HIS A 219      13.683   3.736   7.941  1.00  0.00           H
ATOM   3321  HA  HIS A 219      13.906   2.490   9.830  1.00  0.00           H
ATOM   3322  HB2 HIS A 219      14.770   4.946  11.360  1.00  0.00           H
ATOM   3323  HB3 HIS A 219      15.124   3.254  11.725  1.00  0.00           H
ATOM   3324  HD2 HIS A 219      16.907   6.181  10.406  1.00  0.00           H
ATOM   3325  HE1 HIS A 219      18.763   2.860   8.562  1.00  0.00           H
ATOM   3326  HE2 HIS A 219      18.986   5.340   9.066  1.00  0.00           H
ATOM   3327  N   SER A 220      11.397   4.121  10.309  1.00 34.45           N
ATOM   3328  CA  SER A 220      10.157   4.407  11.039  1.00 35.38           C
ATOM   3329  C   SER A 220       9.565   3.220  11.844  1.00 44.38           C
ATOM   3330  O   SER A 220       8.810   3.452  12.797  1.00 45.07           O
ATOM   3331  CB  SER A 220       9.109   4.983  10.101  1.00 35.71           C
ATOM   3332  OG  SER A 220       8.749   3.959   9.192  1.00 42.65           O
ATOM   3333  H   SER A 220      11.411   4.255   9.308  1.00  0.00           H
ATOM   3334  HA  SER A 220      10.393   5.188  11.762  1.00  0.00           H
ATOM   3335  HB2 SER A 220       8.235   5.302  10.669  1.00  0.00           H
ATOM   3336  HB3 SER A 220       9.526   5.831   9.557  1.00  0.00           H
ATOM   3337  HG  SER A 220       8.033   3.438   9.563  1.00  0.00           H
ATOM   3338  N   GLU A 221       9.896   1.977  11.465  1.00 42.96           N
ATOM   3339  CA  GLU A 221       9.398   0.767  12.152  1.00 44.67           C
ATOM   3340  C   GLU A 221      10.296   0.335  13.317  1.00 50.19           C
ATOM   3341  O   GLU A 221       9.990  -0.641  14.002  1.00 52.46           O
ATOM   3342  CB  GLU A 221       9.192  -0.402  11.153  1.00 46.34           C
ATOM   3343  CG  GLU A 221       8.117  -0.146  10.097  1.00 63.06           C
ATOM   3344  CD  GLU A 221       6.781   0.404  10.578  1.00 91.16           C
ATOM   3345  OE1 GLU A 221       6.149  -0.222  11.461  1.00 84.09           O
ATOM   3346  OE2 GLU A 221       6.368   1.469  10.064  1.00 88.13           O
ATOM   3347  H   GLU A 221      10.514   1.863  10.674  1.00  0.00           H
ATOM   3348  HA  GLU A 221       8.421   1.011  12.570  1.00  0.00           H
ATOM   3349  HB2 GLU A 221       8.909  -1.289  11.720  1.00  0.00           H
ATOM   3350  HB3 GLU A 221      10.137  -0.599  10.647  1.00  0.00           H
ATOM   3351  HG2 GLU A 221       8.525   0.567   9.381  1.00  0.00           H
ATOM   3352  HG3 GLU A 221       7.928  -1.083   9.572  1.00  0.00           H
ATOM   3353  N   LEU A 222      11.402   1.048  13.537  1.00 43.79           N
ATOM   3354  CA  LEU A 222      12.334   0.733  14.607  1.00 43.51           C
ATOM   3355  C   LEU A 222      12.075   1.563  15.860  1.00 46.51           C
ATOM   3356  O   LEU A 222      11.518   2.664  15.769  1.00 43.88           O
ATOM   3357  CB  LEU A 222      13.787   0.890  14.121  1.00 42.62           C
ATOM   3358  CG  LEU A 222      14.220  -0.090  13.016  1.00 48.02           C
ATOM   3359  CD1 LEU A 222      15.552   0.300  12.410  1.00 47.27           C
ATOM   3360  CD2 LEU A 222      14.284  -1.542  13.526  1.00 53.59           C
ATOM   3361  H   LEU A 222      11.599   1.836  12.937  1.00  0.00           H
ATOM   3362  HA  LEU A 222      12.188  -0.314  14.871  1.00  0.00           H
ATOM   3363  HB2 LEU A 222      13.906   1.903  13.738  1.00  0.00           H
ATOM   3364  HB3 LEU A 222      14.452   0.763  14.975  1.00  0.00           H
ATOM   3365  HG  LEU A 222      13.471  -0.049  12.225  1.00  0.00           H
ATOM   3366 HD21 LEU A 222      13.323  -1.818  13.961  1.00  0.00           H
ATOM   3367 HD22 LEU A 222      15.063  -1.627  14.283  1.00  0.00           H
ATOM   3368 HD23 LEU A 222      14.511  -2.209  12.695  1.00  0.00           H
ATOM   3369 HD11 LEU A 222      15.501   1.328  12.051  1.00  0.00           H
ATOM   3370 HD12 LEU A 222      16.333   0.218  13.166  1.00  0.00           H
ATOM   3371 HD13 LEU A 222      15.781  -0.365  11.577  1.00  0.00           H
ATOM   3372  N   HIS A 223      12.467   1.023  17.055  1.00 44.41           N
ATOM   3373  CA  HIS A 223      12.330   1.762  18.309  1.00 45.00           C
ATOM   3374  C   HIS A 223      13.269   2.986  18.183  1.00 46.32           C
ATOM   3375  O   HIS A 223      14.356   2.831  17.620  1.00 43.13           O
ATOM   3376  CB  HIS A 223      12.724   0.894  19.519  1.00 48.36           C
ATOM   3377  CG  HIS A 223      12.457   1.561  20.832  1.00 53.76           C
ATOM   3378  ND1 HIS A 223      13.404   2.370  21.438  1.00 56.05           N
ATOM   3379  CD2 HIS A 223      11.338   1.550  21.598  1.00 57.16           C
ATOM   3380  CE1 HIS A 223      12.838   2.817  22.549  1.00 56.73           C
ATOM   3381  NE2 HIS A 223      11.594   2.353  22.688  1.00 57.47           N
ATOM   3382  H   HIS A 223      12.860   0.093  17.071  1.00  0.00           H
ATOM   3383  HA  HIS A 223      11.300   2.101  18.423  1.00  0.00           H
ATOM   3384  HB2 HIS A 223      12.155  -0.035  19.480  1.00  0.00           H
ATOM   3385  HB3 HIS A 223      13.786   0.659  19.453  1.00  0.00           H
ATOM   3386  HD2 HIS A 223      10.423   1.015  21.393  1.00  0.00           H
ATOM   3387  HE1 HIS A 223      13.323   3.475  23.255  1.00  0.00           H
ATOM   3388  HE2 HIS A 223      10.960   2.553  23.449  1.00  0.00           H
ATOM   3389  N   PRO A 224      12.877   4.202  18.631  1.00 45.76           N
ATOM   3390  CA  PRO A 224      13.765   5.373  18.431  1.00 45.65           C
ATOM   3391  C   PRO A 224      15.164   5.271  19.055  1.00 50.87           C
ATOM   3392  O   PRO A 224      16.068   5.970  18.597  1.00 48.24           O
ATOM   3393  CB  PRO A 224      12.966   6.550  19.003  1.00 47.36           C
ATOM   3394  CG  PRO A 224      11.550   6.068  19.101  1.00 51.84           C
ATOM   3395  CD  PRO A 224      11.612   4.584  19.295  1.00 48.11           C
ATOM   3396  HA  PRO A 224      13.882   5.531  17.359  1.00  0.00           H
ATOM   3397  HB2 PRO A 224      13.029   7.411  18.338  1.00  0.00           H
ATOM   3398  HB3 PRO A 224      13.342   6.812  19.992  1.00  0.00           H
ATOM   3399  HG2 PRO A 224      11.052   6.537  19.949  1.00  0.00           H
ATOM   3400  HG3 PRO A 224      11.014   6.300  18.181  1.00  0.00           H
ATOM   3401  HD2 PRO A 224      11.636   4.330  20.355  1.00  0.00           H
ATOM   3402  HD3 PRO A 224      10.765   4.101  18.807  1.00  0.00           H
ATOM   3403  N   MET A 225      15.365   4.404  20.077  1.00 50.09           N
ATOM   3404  CA  MET A 225      16.693   4.246  20.684  1.00 51.70           C
ATOM   3405  C   MET A 225      17.662   3.583  19.715  1.00 52.57           C
ATOM   3406  O   MET A 225      18.860   3.866  19.757  1.00 52.35           O
ATOM   3407  CB  MET A 225      16.645   3.487  22.029  1.00 57.29           C
ATOM   3408  CG  MET A 225      16.766   4.416  23.237  1.00 63.69           C
ATOM   3409  SD  MET A 225      17.236   3.600  24.780  1.00 73.05           S
ATOM   3410  CE  MET A 225      18.989   3.500  24.579  1.00 70.33           C
ATOM   3411  H   MET A 225      14.590   3.858  20.426  1.00  0.00           H
ATOM   3412  HA  MET A 225      17.075   5.246  20.890  1.00  0.00           H
ATOM   3413  HB2 MET A 225      17.468   2.772  22.055  1.00  0.00           H
ATOM   3414  HB3 MET A 225      15.703   2.943  22.094  1.00  0.00           H
ATOM   3415  HG2 MET A 225      15.801   4.900  23.390  1.00  0.00           H
ATOM   3416  HG3 MET A 225      17.506   5.183  23.011  1.00  0.00           H
ATOM   3417  HE1 MET A 225      19.428   3.018  25.452  1.00  0.00           H
ATOM   3418  HE2 MET A 225      19.220   2.916  23.688  1.00  0.00           H
ATOM   3419  HE3 MET A 225      19.400   4.504  24.472  1.00  0.00           H
ATOM   3420  N   LYS A 226      17.145   2.711  18.829  1.00 46.44           N
ATOM   3421  CA  LYS A 226      17.980   2.038  17.839  1.00 44.92           C
ATOM   3422  C   LYS A 226      18.467   3.018  16.770  1.00 43.76           C
ATOM   3423  O   LYS A 226      19.606   2.903  16.322  1.00 42.83           O
ATOM   3424  CB  LYS A 226      17.238   0.870  17.189  1.00 47.80           C
ATOM   3425  CG  LYS A 226      17.425  -0.438  17.944  1.00 59.90           C
ATOM   3426  CD  LYS A 226      17.103  -1.661  17.093  1.00 72.55           C
ATOM   3427  CE  LYS A 226      18.331  -2.493  16.783  1.00 83.94           C
ATOM   3428  NZ  LYS A 226      18.738  -3.353  17.930  1.00 91.81           N
ATOM   3429  H   LYS A 226      16.154   2.518  18.850  1.00  0.00           H
ATOM   3430  HA  LYS A 226      18.854   1.638  18.352  1.00  0.00           H
ATOM   3431  HB2 LYS A 226      16.174   1.106  17.159  1.00  0.00           H
ATOM   3432  HB3 LYS A 226      17.601   0.744  16.169  1.00  0.00           H
ATOM   3433  HG2 LYS A 226      16.767  -0.436  18.813  1.00  0.00           H
ATOM   3434  HG3 LYS A 226      18.459  -0.506  18.283  1.00  0.00           H
ATOM   3435  HD2 LYS A 226      16.661  -1.327  16.154  1.00  0.00           H
ATOM   3436  HD3 LYS A 226      16.380  -2.281  17.623  1.00  0.00           H
ATOM   3437  HE2 LYS A 226      18.114  -3.131  15.926  1.00  0.00           H
ATOM   3438  HE3 LYS A 226      19.156  -1.827  16.529  1.00  0.00           H
ATOM   3439  HZ1 LYS A 226      19.557  -3.887  17.677  1.00  0.00           H
ATOM   3440  HZ2 LYS A 226      18.948  -2.771  18.728  1.00  0.00           H
ATOM   3441  HZ3 LYS A 226      17.984  -3.984  18.162  1.00  0.00           H
ATOM   3442  N   VAL A 227      17.641   4.009  16.402  1.00 39.03           N
ATOM   3443  CA  VAL A 227      18.063   4.957  15.355  1.00 37.66           C
ATOM   3444  C   VAL A 227      19.198   5.852  15.862  1.00 41.90           C
ATOM   3445  O   VAL A 227      20.022   6.303  15.065  1.00 39.69           O
ATOM   3446  CB  VAL A 227      16.903   5.746  14.685  1.00 41.10           C
ATOM   3447  CG1 VAL A 227      15.803   4.803  14.226  1.00 41.12           C
ATOM   3448  CG2 VAL A 227      16.329   6.817  15.606  1.00 40.77           C
ATOM   3449  H   VAL A 227      16.736   4.105  16.840  1.00  0.00           H
ATOM   3450  HA  VAL A 227      18.500   4.347  14.564  1.00  0.00           H
ATOM   3451  HB  VAL A 227      17.305   6.245  13.803  1.00  0.00           H
ATOM   3452 HG21 VAL A 227      17.127   7.486  15.928  1.00  0.00           H
ATOM   3453 HG22 VAL A 227      15.570   7.388  15.070  1.00  0.00           H
ATOM   3454 HG23 VAL A 227      15.879   6.343  16.478  1.00  0.00           H
ATOM   3455 HG11 VAL A 227      16.226   4.043  13.569  1.00  0.00           H
ATOM   3456 HG12 VAL A 227      15.351   4.322  15.094  1.00  0.00           H
ATOM   3457 HG13 VAL A 227      15.042   5.367  13.686  1.00  0.00           H
ATOM   3458  N   LEU A 228      19.319   5.996  17.199  1.00 42.31           N
ATOM   3459  CA  LEU A 228      20.384   6.781  17.820  1.00 44.20           C
ATOM   3460  C   LEU A 228      21.774   6.230  17.526  1.00 47.45           C
ATOM   3461  O   LEU A 228      22.718   7.014  17.520  1.00 46.01           O
ATOM   3462  CB  LEU A 228      20.144   6.996  19.323  1.00 46.73           C
ATOM   3463  CG  LEU A 228      18.904   7.860  19.665  1.00 51.29           C
ATOM   3464  CD1 LEU A 228      18.758   8.019  21.155  1.00 54.40           C
ATOM   3465  CD2 LEU A 228      18.972   9.233  19.024  1.00 53.76           C
ATOM   3466  H   LEU A 228      18.644   5.541  17.796  1.00  0.00           H
ATOM   3467  HA  LEU A 228      20.343   7.768  17.360  1.00  0.00           H
ATOM   3468  HB2 LEU A 228      21.024   7.485  19.740  1.00  0.00           H
ATOM   3469  HB3 LEU A 228      20.030   6.022  19.799  1.00  0.00           H
ATOM   3470  HG  LEU A 228      18.018   7.350  19.287  1.00  0.00           H
ATOM   3471 HD11 LEU A 228      18.708   7.036  21.623  1.00  0.00           H
ATOM   3472 HD12 LEU A 228      19.616   8.565  21.548  1.00  0.00           H
ATOM   3473 HD13 LEU A 228      17.844   8.572  21.374  1.00  0.00           H
ATOM   3474 HD21 LEU A 228      19.078   9.126  17.944  1.00  0.00           H
ATOM   3475 HD22 LEU A 228      19.829   9.777  19.421  1.00  0.00           H
ATOM   3476 HD23 LEU A 228      18.058   9.784  19.247  1.00  0.00           H
ATOM   3477  N   PHE A 229      21.910   4.922  17.167  1.00 44.90           N
ATOM   3478  CA  PHE A 229      23.214   4.422  16.730  1.00 45.48           C
ATOM   3479  C   PHE A 229      23.252   4.265  15.205  1.00 46.22           C
ATOM   3480  O   PHE A 229      24.302   4.467  14.601  1.00 46.57           O
ATOM   3481  CB  PHE A 229      23.682   3.134  17.460  1.00 49.54           C
ATOM   3482  CG  PHE A 229      22.917   1.862  17.182  1.00 51.66           C
ATOM   3483  CD1 PHE A 229      23.212   1.082  16.070  1.00 54.55           C
ATOM   3484  CD2 PHE A 229      21.945   1.410  18.066  1.00 54.64           C
ATOM   3485  CE1 PHE A 229      22.492  -0.088  15.803  1.00 55.48           C
ATOM   3486  CE2 PHE A 229      21.249   0.221  17.818  1.00 57.77           C
ATOM   3487  CZ  PHE A 229      21.525  -0.515  16.685  1.00 55.65           C
ATOM   3488  H   PHE A 229      21.114   4.301  17.202  1.00  0.00           H
ATOM   3489  HA  PHE A 229      23.939   5.197  16.978  1.00  0.00           H
ATOM   3490  HB2 PHE A 229      23.621   3.325  18.531  1.00  0.00           H
ATOM   3491  HB3 PHE A 229      24.728   2.962  17.206  1.00  0.00           H
ATOM   3492  HD1 PHE A 229      24.007   1.383  15.404  1.00  0.00           H
ATOM   3493  HD2 PHE A 229      21.724   1.983  18.955  1.00  0.00           H
ATOM   3494  HE1 PHE A 229      22.695  -0.655  14.906  1.00  0.00           H
ATOM   3495  HE2 PHE A 229      20.496  -0.120  18.514  1.00  0.00           H
ATOM   3496  HZ  PHE A 229      20.982  -1.428  16.489  1.00  0.00           H
ATOM   3497  N   LEU A 230      22.117   3.881  14.596  1.00 39.41           N
ATOM   3498  CA  LEU A 230      22.027   3.653  13.149  1.00 38.06           C
ATOM   3499  C   LEU A 230      22.323   4.900  12.334  1.00 39.76           C
ATOM   3500  O   LEU A 230      22.980   4.800  11.297  1.00 39.22           O
ATOM   3501  CB  LEU A 230      20.648   3.095  12.766  1.00 37.57           C
ATOM   3502  CG  LEU A 230      20.377   1.623  13.122  1.00 42.70           C
ATOM   3503  CD1 LEU A 230      18.937   1.292  12.884  1.00 42.65           C
ATOM   3504  CD2 LEU A 230      21.233   0.678  12.297  1.00 45.34           C
ATOM   3505  H   LEU A 230      21.290   3.743  15.159  1.00  0.00           H
ATOM   3506  HA  LEU A 230      22.772   2.902  12.886  1.00  0.00           H
ATOM   3507  HB2 LEU A 230      20.537   3.200  11.687  1.00  0.00           H
ATOM   3508  HB3 LEU A 230      19.886   3.708  13.248  1.00  0.00           H
ATOM   3509  HG  LEU A 230      20.603   1.470  14.177  1.00  0.00           H
ATOM   3510 HD11 LEU A 230      18.308   1.962  13.470  1.00  0.00           H
ATOM   3511 HD12 LEU A 230      18.707   1.411  11.825  1.00  0.00           H
ATOM   3512 HD13 LEU A 230      18.747   0.261  13.183  1.00  0.00           H
ATOM   3513 HD21 LEU A 230      22.286   0.906  12.459  1.00  0.00           H
ATOM   3514 HD22 LEU A 230      21.033  -0.350  12.599  1.00  0.00           H
ATOM   3515 HD23 LEU A 230      20.993   0.799  11.241  1.00  0.00           H
ATOM   3516  N   ILE A 231      21.815   6.072  12.782  1.00 35.69           N
ATOM   3517  CA  ILE A 231      21.973   7.333  12.027  1.00 34.25           C
ATOM   3518  C   ILE A 231      23.461   7.757  11.947  1.00 37.90           C
ATOM   3519  O   ILE A 231      23.944   7.908  10.828  1.00 37.20           O
ATOM   3520  CB  ILE A 231      21.026   8.461  12.522  1.00 35.74           C
ATOM   3521  CG1 ILE A 231      19.542   8.068  12.270  1.00 36.14           C
ATOM   3522  CG2 ILE A 231      21.378   9.821  11.844  1.00 35.45           C
ATOM   3523  CD1 ILE A 231      18.524   8.857  13.028  1.00 38.43           C
ATOM   3524  H   ILE A 231      21.313   6.085  13.658  1.00  0.00           H
ATOM   3525  HA  ILE A 231      21.668   7.111  11.004  1.00  0.00           H
ATOM   3526  HB  ILE A 231      21.168   8.573  13.597  1.00  0.00           H
ATOM   3527 HG12 ILE A 231      19.339   8.194  11.207  1.00  0.00           H
ATOM   3528 HG13 ILE A 231      19.418   7.015  12.522  1.00  0.00           H
ATOM   3529 HG21 ILE A 231      20.701  10.594  12.207  1.00  0.00           H
ATOM   3530 HG22 ILE A 231      22.405  10.093  12.088  1.00  0.00           H
ATOM   3531 HG23 ILE A 231      21.275   9.726  10.763  1.00  0.00           H
ATOM   3532 HD11 ILE A 231      17.525   8.499  12.777  1.00  0.00           H
ATOM   3533 HD12 ILE A 231      18.694   8.736  14.098  1.00  0.00           H
ATOM   3534 HD13 ILE A 231      18.610   9.911  12.763  1.00  0.00           H
ATOM   3535  N   PRO A 232      24.228   7.919  13.056  1.00 38.85           N
ATOM   3536  CA  PRO A 232      25.650   8.286  12.907  1.00 39.96           C
ATOM   3537  C   PRO A 232      26.499   7.225  12.196  1.00 44.73           C
ATOM   3538  O   PRO A 232      27.444   7.568  11.491  1.00 45.19           O
ATOM   3539  CB  PRO A 232      26.110   8.478  14.356  1.00 43.24           C
ATOM   3540  CG  PRO A 232      24.842   8.776  15.101  1.00 47.04           C
ATOM   3541  CD  PRO A 232      23.867   7.841  14.483  1.00 41.39           C
ATOM   3542  HA  PRO A 232      25.727   9.233  12.372  1.00  0.00           H
ATOM   3543  HB2 PRO A 232      26.810   9.310  14.433  1.00  0.00           H
ATOM   3544  HB3 PRO A 232      26.566   7.563  14.734  1.00  0.00           H
ATOM   3545  HG2 PRO A 232      24.957   8.575  16.166  1.00  0.00           H
ATOM   3546  HG3 PRO A 232      24.537   9.810  14.938  1.00  0.00           H
ATOM   3547  HD2 PRO A 232      23.991   6.829  14.868  1.00  0.00           H
ATOM   3548  HD3 PRO A 232      22.847   8.190  14.641  1.00  0.00           H
ATOM   3549  N   LYS A 233      26.146   5.945  12.358  1.00 42.93           N
ATOM   3550  CA  LYS A 233      26.889   4.818  11.794  1.00 43.96           C
ATOM   3551  C   LYS A 233      26.642   4.563  10.305  1.00 43.57           C
ATOM   3552  O   LYS A 233      27.603   4.393   9.556  1.00 44.59           O
ATOM   3553  CB  LYS A 233      26.600   3.538  12.612  1.00 47.94           C
ATOM   3554  CG  LYS A 233      27.375   2.290  12.182  1.00 66.66           C
ATOM   3555  CD  LYS A 233      26.467   1.065  12.056  1.00 75.87           C
ATOM   3556  CE  LYS A 233      26.285   0.297  13.348  1.00 87.49           C
ATOM   3557  NZ  LYS A 233      25.438  -0.909  13.156  1.00 94.75           N
ATOM   3558  H   LYS A 233      25.318   5.745  12.901  1.00  0.00           H
ATOM   3559  HA  LYS A 233      27.949   5.041  11.910  1.00  0.00           H
ATOM   3560  HB2 LYS A 233      26.846   3.743  13.654  1.00  0.00           H
ATOM   3561  HB3 LYS A 233      25.534   3.321  12.546  1.00  0.00           H
ATOM   3562  HG2 LYS A 233      27.843   2.482  11.216  1.00  0.00           H
ATOM   3563  HG3 LYS A 233      28.152   2.083  12.918  1.00  0.00           H
ATOM   3564  HD2 LYS A 233      25.487   1.399  11.715  1.00  0.00           H
ATOM   3565  HD3 LYS A 233      26.888   0.394  11.307  1.00  0.00           H
ATOM   3566  HE2 LYS A 233      27.263  -0.013  13.715  1.00  0.00           H
ATOM   3567  HE3 LYS A 233      25.817   0.948  14.087  1.00  0.00           H
ATOM   3568  HZ1 LYS A 233      25.339  -1.395  14.036  1.00  0.00           H
ATOM   3569  HZ2 LYS A 233      24.527  -0.630  12.821  1.00  0.00           H
ATOM   3570  HZ3 LYS A 233      25.872  -1.521  12.480  1.00  0.00           H
ATOM   3571  N   ASN A 234      25.371   4.453   9.899  1.00 35.66           N
ATOM   3572  CA  ASN A 234      25.006   4.072   8.546  1.00 33.64           C
ATOM   3573  C   ASN A 234      25.322   5.128   7.529  1.00 34.27           C
ATOM   3574  O   ASN A 234      25.449   6.303   7.866  1.00 33.73           O
ATOM   3575  CB  ASN A 234      23.502   3.690   8.452  1.00 35.45           C
ATOM   3576  CG  ASN A 234      23.119   2.366   9.092  1.00 57.10           C
ATOM   3577  OD1 ASN A 234      21.971   1.930   9.014  1.00 54.02           O
ATOM   3578  ND2 ASN A 234      24.055   1.680   9.721  1.00 47.91           N
ATOM   3579  H   ASN A 234      24.634   4.643  10.563  1.00  0.00           H
ATOM   3580  HA  ASN A 234      25.585   3.186   8.288  1.00  0.00           H
ATOM   3581  HB2 ASN A 234      23.234   3.642   7.397  1.00  0.00           H
ATOM   3582  HB3 ASN A 234      22.916   4.481   8.920  1.00  0.00           H
ATOM   3583 HD21 ASN A 234      24.997   2.042   9.774  1.00  0.00           H
ATOM   3584 HD22 ASN A 234      23.830   0.793  10.149  1.00  0.00           H
ATOM   3585  N   ASN A 235      25.352   4.716   6.251  1.00 30.04           N
ATOM   3586  CA  ASN A 235      25.452   5.642   5.136  1.00 28.63           C
ATOM   3587  C   ASN A 235      24.141   6.469   5.224  1.00 28.88           C
ATOM   3588  O   ASN A 235      23.138   5.982   5.780  1.00 28.55           O
ATOM   3589  CB  ASN A 235      25.450   4.867   3.820  1.00 29.66           C
ATOM   3590  CG  ASN A 235      26.757   4.132   3.598  1.00 44.03           C
ATOM   3591  OD1 ASN A 235      27.837   4.721   3.557  1.00 45.93           O
ATOM   3592  ND2 ASN A 235      26.687   2.826   3.551  1.00 33.40           N
ATOM   3593  H   ASN A 235      25.303   3.726   6.058  1.00  0.00           H
ATOM   3594  HA  ASN A 235      26.332   6.279   5.223  1.00  0.00           H
ATOM   3595  HB2 ASN A 235      24.636   4.142   3.839  1.00  0.00           H
ATOM   3596  HB3 ASN A 235      25.288   5.563   2.997  1.00  0.00           H
ATOM   3597 HD21 ASN A 235      27.529   2.278   3.442  1.00  0.00           H
ATOM   3598 HD22 ASN A 235      25.791   2.366   3.623  1.00  0.00           H
ATOM   3599  N   PRO A 236      24.119   7.705   4.706  1.00 26.45           N
ATOM   3600  CA  PRO A 236      22.884   8.502   4.823  1.00 25.78           C
ATOM   3601  C   PRO A 236      21.749   7.854   4.025  1.00 28.61           C
ATOM   3602  O   PRO A 236      22.005   7.135   3.050  1.00 26.58           O
ATOM   3603  CB  PRO A 236      23.238   9.859   4.207  1.00 26.63           C
ATOM   3604  CG  PRO A 236      24.605   9.727   3.644  1.00 32.98           C
ATOM   3605  CD  PRO A 236      25.225   8.446   4.065  1.00 28.64           C
ATOM   3606  HA  PRO A 236      22.600   8.618   5.869  1.00  0.00           H
ATOM   3607  HB2 PRO A 236      22.529  10.110   3.418  1.00  0.00           H
ATOM   3608  HB3 PRO A 236      23.226  10.631   4.976  1.00  0.00           H
ATOM   3609  HG2 PRO A 236      24.548   9.756   2.556  1.00  0.00           H
ATOM   3610  HG3 PRO A 236      25.220  10.556   3.994  1.00  0.00           H
ATOM   3611  HD2 PRO A 236      26.034   8.622   4.773  1.00  0.00           H
ATOM   3612  HD3 PRO A 236      25.594   7.900   3.197  1.00  0.00           H
ATOM   3613  N   PRO A 237      20.493   8.062   4.436  1.00 26.82           N
ATOM   3614  CA  PRO A 237      19.387   7.545   3.626  1.00 25.99           C
ATOM   3615  C   PRO A 237      19.358   8.180   2.245  1.00 28.48           C
ATOM   3616  O   PRO A 237      19.859   9.301   2.026  1.00 27.89           O
ATOM   3617  CB  PRO A 237      18.133   7.997   4.398  1.00 26.99           C
ATOM   3618  CG  PRO A 237      18.624   8.376   5.771  1.00 29.82           C
ATOM   3619  CD  PRO A 237      19.997   8.887   5.566  1.00 27.50           C
ATOM   3620  HA  PRO A 237      19.431   6.458   3.555  1.00  0.00           H
ATOM   3621  HB2 PRO A 237      17.672   8.854   3.908  1.00  0.00           H
ATOM   3622  HB3 PRO A 237      17.419   7.176   4.468  1.00  0.00           H
ATOM   3623  HG2 PRO A 237      18.635   7.505   6.427  1.00  0.00           H
ATOM   3624  HG3 PRO A 237      17.992   9.157   6.194  1.00  0.00           H
ATOM   3625  HD2 PRO A 237      19.986   9.945   5.304  1.00  0.00           H
ATOM   3626  HD3 PRO A 237      20.604   8.720   6.456  1.00  0.00           H
ATOM   3627  N   THR A 238      18.750   7.456   1.320  1.00 27.46           N
ATOM   3628  CA  THR A 238      18.475   7.931  -0.040  1.00 27.48           C
ATOM   3629  C   THR A 238      16.980   7.680  -0.291  1.00 28.74           C
ATOM   3630  O   THR A 238      16.344   6.874   0.414  1.00 28.41           O
ATOM   3631  CB  THR A 238      19.340   7.226  -1.109  1.00 34.17           C
ATOM   3632  OG1 THR A 238      19.050   5.836  -1.049  1.00 37.58           O
ATOM   3633  CG2 THR A 238      20.851   7.517  -0.953  1.00 32.47           C
ATOM   3634  H   THR A 238      18.458   6.521   1.565  1.00  0.00           H
ATOM   3635  HA  THR A 238      18.665   9.003  -0.084  1.00  0.00           H
ATOM   3636  HB  THR A 238      19.028   7.592  -2.087  1.00  0.00           H
ATOM   3637 HG21 THR A 238      21.405   6.994  -1.733  1.00  0.00           H
ATOM   3638 HG22 THR A 238      21.025   8.589  -1.041  1.00  0.00           H
ATOM   3639 HG23 THR A 238      21.188   7.173   0.025  1.00  0.00           H
ATOM   3640  HG1 THR A 238      19.575   5.371  -1.704  1.00  0.00           H
ATOM   3641  N   LEU A 239      16.422   8.390  -1.273  1.00 23.90           N
ATOM   3642  CA  LEU A 239      15.023   8.218  -1.613  1.00 22.80           C
ATOM   3643  C   LEU A 239      14.952   7.066  -2.627  1.00 29.14           C
ATOM   3644  O   LEU A 239      15.490   7.175  -3.728  1.00 29.58           O
ATOM   3645  CB  LEU A 239      14.443   9.505  -2.198  1.00 22.46           C
ATOM   3646  CG  LEU A 239      12.994   9.370  -2.629  1.00 24.99           C
ATOM   3647  CD1 LEU A 239      12.075   8.946  -1.458  1.00 24.15           C
ATOM   3648  CD2 LEU A 239      12.530  10.628  -3.339  1.00 28.13           C
ATOM   3649  H   LEU A 239      16.981   9.056  -1.786  1.00  0.00           H
ATOM   3650  HA  LEU A 239      14.465   7.945  -0.717  1.00  0.00           H
ATOM   3651  HB2 LEU A 239      15.037   9.788  -3.067  1.00  0.00           H
ATOM   3652  HB3 LEU A 239      14.515  10.295  -1.450  1.00  0.00           H
ATOM   3653  HG  LEU A 239      12.959   8.565  -3.363  1.00  0.00           H
ATOM   3654 HD21 LEU A 239      11.489  10.513  -3.641  1.00  0.00           H
ATOM   3655 HD22 LEU A 239      12.620  11.480  -2.665  1.00  0.00           H
ATOM   3656 HD23 LEU A 239      13.147  10.796  -4.221  1.00  0.00           H
ATOM   3657 HD11 LEU A 239      11.048   8.862  -1.813  1.00  0.00           H
ATOM   3658 HD12 LEU A 239      12.404   7.983  -1.068  1.00  0.00           H
ATOM   3659 HD13 LEU A 239      12.126   9.694  -0.667  1.00  0.00           H
ATOM   3660  N   GLU A 240      14.329   5.965  -2.227  1.00 27.82           N
ATOM   3661  CA  GLU A 240      14.207   4.768  -3.059  1.00 28.98           C
ATOM   3662  C   GLU A 240      12.794   4.680  -3.601  1.00 32.31           C
ATOM   3663  O   GLU A 240      11.845   4.966  -2.882  1.00 31.51           O
ATOM   3664  CB  GLU A 240      14.499   3.506  -2.227  1.00 31.77           C
ATOM   3665  CG  GLU A 240      15.921   3.457  -1.679  1.00 46.32           C
ATOM   3666  CD  GLU A 240      16.151   2.332  -0.690  1.00 82.67           C
ATOM   3667  OE1 GLU A 240      16.059   2.587   0.533  1.00 88.62           O
ATOM   3668  OE2 GLU A 240      16.393   1.189  -1.140  1.00 85.12           O
ATOM   3669  H   GLU A 240      13.919   5.953  -1.304  1.00  0.00           H
ATOM   3670  HA  GLU A 240      14.912   4.828  -3.888  1.00  0.00           H
ATOM   3671  HB2 GLU A 240      13.804   3.477  -1.388  1.00  0.00           H
ATOM   3672  HB3 GLU A 240      14.332   2.628  -2.851  1.00  0.00           H
ATOM   3673  HG2 GLU A 240      16.131   4.403  -1.180  1.00  0.00           H
ATOM   3674  HG3 GLU A 240      16.614   3.339  -2.512  1.00  0.00           H
ATOM   3675  N   GLY A 241      12.672   4.247  -4.845  1.00 30.16           N
ATOM   3676  CA  GLY A 241      11.378   4.132  -5.507  1.00 30.88           C
ATOM   3677  C   GLY A 241      11.314   4.879  -6.823  1.00 33.19           C
ATOM   3678  O   GLY A 241      12.310   5.446  -7.295  1.00 30.29           O
ATOM   3679  H   GLY A 241      13.505   3.987  -5.354  1.00  0.00           H
ATOM   3680  HA2 GLY A 241      10.612   4.533  -4.843  1.00  0.00           H
ATOM   3681  HA3 GLY A 241      11.168   3.078  -5.690  1.00  0.00           H
ATOM   3682  N   ASN A 242      10.142   4.905  -7.411  1.00 29.55           N
ATOM   3683  CA  ASN A 242       9.987   5.508  -8.733  1.00 30.25           C
ATOM   3684  C   ASN A 242       9.719   6.986  -8.610  1.00 31.14           C
ATOM   3685  O   ASN A 242       8.575   7.435  -8.713  1.00 32.06           O
ATOM   3686  CB  ASN A 242       8.890   4.780  -9.549  1.00 33.40           C
ATOM   3687  CG  ASN A 242       8.990   5.050 -11.043  1.00 41.89           C
ATOM   3688  OD1 ASN A 242      10.051   5.414 -11.575  1.00 38.22           O
ATOM   3689  ND2 ASN A 242       7.921   4.807 -11.753  1.00 34.58           N
ATOM   3690  H   ASN A 242       9.340   4.505  -6.946  1.00  0.00           H
ATOM   3691  HA  ASN A 242      10.931   5.386  -9.265  1.00  0.00           H
ATOM   3692  HB2 ASN A 242       8.986   3.707  -9.382  1.00  0.00           H
ATOM   3693  HB3 ASN A 242       7.912   5.106  -9.196  1.00  0.00           H
ATOM   3694 HD21 ASN A 242       7.077   4.485 -11.301  1.00  0.00           H
ATOM   3695 HD22 ASN A 242       7.938   4.941 -12.754  1.00  0.00           H
ATOM   3696  N   TYR A 243      10.762   7.744  -8.313  1.00 26.87           N
ATOM   3697  CA  TYR A 243      10.604   9.199  -8.149  1.00 26.30           C
ATOM   3698  C   TYR A 243      11.475   9.863  -9.196  1.00 29.39           C
ATOM   3699  O   TYR A 243      12.438   9.239  -9.639  1.00 27.20           O
ATOM   3700  CB  TYR A 243      11.036   9.646  -6.739  1.00 26.22           C
ATOM   3701  CG  TYR A 243      10.172   9.041  -5.656  1.00 26.53           C
ATOM   3702  CD1 TYR A 243      10.571   7.890  -4.982  1.00 27.87           C
ATOM   3703  CD2 TYR A 243       8.898   9.538  -5.399  1.00 28.06           C
ATOM   3704  CE1 TYR A 243       9.745   7.285  -4.033  1.00 29.66           C
ATOM   3705  CE2 TYR A 243       8.064   8.943  -4.455  1.00 29.20           C
ATOM   3706  CZ  TYR A 243       8.503   7.828  -3.761  1.00 34.43           C
ATOM   3707  OH  TYR A 243       7.658   7.226  -2.863  1.00 35.41           O
ATOM   3708  H   TYR A 243      11.672   7.322  -8.198  1.00  0.00           H
ATOM   3709  HA  TYR A 243       9.562   9.473  -8.315  1.00  0.00           H
ATOM   3710  HB2 TYR A 243      10.965  10.732  -6.678  1.00  0.00           H
ATOM   3711  HB3 TYR A 243      12.072   9.349  -6.574  1.00  0.00           H
ATOM   3712  HD1 TYR A 243      11.537   7.457  -5.197  1.00  0.00           H
ATOM   3713  HD2 TYR A 243       8.548  10.403  -5.943  1.00  0.00           H
ATOM   3714  HE1 TYR A 243      10.075   6.397  -3.514  1.00  0.00           H
ATOM   3715  HE2 TYR A 243       7.081   9.349  -4.266  1.00  0.00           H
ATOM   3716  HH  TYR A 243       7.164   7.898  -2.388  1.00  0.00           H
ATOM   3717  N   SER A 244      11.162  11.112  -9.570  1.00 29.25           N
ATOM   3718  CA  SER A 244      11.986  11.845 -10.549  1.00 29.74           C
ATOM   3719  C   SER A 244      13.440  12.011 -10.058  1.00 31.44           C
ATOM   3720  O   SER A 244      13.703  12.088  -8.848  1.00 29.36           O
ATOM   3721  CB  SER A 244      11.367  13.200 -10.888  1.00 30.28           C
ATOM   3722  OG  SER A 244      11.536  14.152  -9.845  1.00 30.87           O
ATOM   3723  H   SER A 244      10.347  11.559  -9.174  1.00  0.00           H
ATOM   3724  HA  SER A 244      12.012  11.256 -11.465  1.00  0.00           H
ATOM   3725  HB2 SER A 244      10.300  13.062 -11.066  1.00  0.00           H
ATOM   3726  HB3 SER A 244      11.831  13.584 -11.797  1.00  0.00           H
ATOM   3727  HG  SER A 244      10.730  14.205  -9.326  1.00  0.00           H
ATOM   3728  N   LYS A 245      14.381  12.062 -11.006  1.00 28.79           N
ATOM   3729  CA  LYS A 245      15.807  12.204 -10.722  1.00 27.96           C
ATOM   3730  C   LYS A 245      16.053  13.504  -9.920  1.00 30.01           C
ATOM   3731  O   LYS A 245      16.734  13.397  -8.910  1.00 27.33           O
ATOM   3732  CB  LYS A 245      16.664  12.124 -12.000  1.00 32.11           C
ATOM   3733  CG  LYS A 245      18.155  12.090 -11.718  1.00 41.97           C
ATOM   3734  CD  LYS A 245      18.954  12.336 -12.986  1.00 44.28           C
ATOM   3735  CE  LYS A 245      20.437  12.321 -12.708  1.00 54.18           C
ATOM   3736  NZ  LYS A 245      21.247  12.302 -13.960  1.00 60.79           N
ATOM   3737  H   LYS A 245      14.090  11.999 -11.971  1.00  0.00           H
ATOM   3738  HA  LYS A 245      16.096  11.369 -10.084  1.00  0.00           H
ATOM   3739  HB2 LYS A 245      16.448  12.996 -12.617  1.00  0.00           H
ATOM   3740  HB3 LYS A 245      16.390  11.225 -12.552  1.00  0.00           H
ATOM   3741  HG2 LYS A 245      18.397  12.863 -10.988  1.00  0.00           H
ATOM   3742  HG3 LYS A 245      18.421  11.115 -11.310  1.00  0.00           H
ATOM   3743  HD2 LYS A 245      18.679  13.308 -13.396  1.00  0.00           H
ATOM   3744  HD3 LYS A 245      18.718  11.560 -13.714  1.00  0.00           H
ATOM   3745  HE2 LYS A 245      20.696  13.213 -12.137  1.00  0.00           H
ATOM   3746  HE3 LYS A 245      20.678  11.438 -12.116  1.00  0.00           H
ATOM   3747  HZ1 LYS A 245      22.229  12.292 -13.726  1.00  0.00           H
ATOM   3748  HZ2 LYS A 245      21.040  13.125 -14.507  1.00  0.00           H
ATOM   3749  HZ3 LYS A 245      21.020  11.476 -14.495  1.00  0.00           H
ATOM   3750  N   PRO A 246      15.424  14.680 -10.213  1.00 28.57           N
ATOM   3751  CA  PRO A 246      15.681  15.855  -9.355  1.00 27.23           C
ATOM   3752  C   PRO A 246      15.230  15.668  -7.902  1.00 27.99           C
ATOM   3753  O   PRO A 246      15.886  16.192  -7.008  1.00 26.20           O
ATOM   3754  CB  PRO A 246      14.936  16.991 -10.069  1.00 28.28           C
ATOM   3755  CG  PRO A 246      14.910  16.541 -11.527  1.00 34.80           C
ATOM   3756  CD  PRO A 246      14.604  15.069 -11.384  1.00 30.14           C
ATOM   3757  HA  PRO A 246      16.749  16.073  -9.367  1.00  0.00           H
ATOM   3758  HB2 PRO A 246      13.925  17.100  -9.677  1.00  0.00           H
ATOM   3759  HB3 PRO A 246      15.485  17.927  -9.970  1.00  0.00           H
ATOM   3760  HG2 PRO A 246      15.874  16.702 -12.010  1.00  0.00           H
ATOM   3761  HG3 PRO A 246      14.115  17.049 -12.073  1.00  0.00           H
ATOM   3762  HD2 PRO A 246      13.543  14.905 -11.193  1.00  0.00           H
ATOM   3763  HD3 PRO A 246      14.922  14.524 -12.272  1.00  0.00           H
ATOM   3764  N   LEU A 247      14.129  14.934  -7.651  1.00 24.23           N
ATOM   3765  CA  LEU A 247      13.709  14.728  -6.268  1.00 23.20           C
ATOM   3766  C   LEU A 247      14.728  13.864  -5.522  1.00 27.49           C
ATOM   3767  O   LEU A 247      15.050  14.154  -4.353  1.00 25.29           O
ATOM   3768  CB  LEU A 247      12.289  14.101  -6.192  1.00 22.49           C
ATOM   3769  CG  LEU A 247      11.745  13.824  -4.784  1.00 26.08           C
ATOM   3770  CD1 LEU A 247      11.868  15.078  -3.829  1.00 25.48           C
ATOM   3771  CD2 LEU A 247      10.288  13.309  -4.848  1.00 24.88           C
ATOM   3772  H   LEU A 247      13.600  14.531  -8.411  1.00  0.00           H
ATOM   3773  HA  LEU A 247      13.673  15.702  -5.779  1.00  0.00           H
ATOM   3774  HB2 LEU A 247      11.598  14.783  -6.687  1.00  0.00           H
ATOM   3775  HB3 LEU A 247      12.299  13.162  -6.746  1.00  0.00           H
ATOM   3776  HG  LEU A 247      12.352  13.028  -4.353  1.00  0.00           H
ATOM   3777 HD21 LEU A 247       9.924  13.120  -3.838  1.00  0.00           H
ATOM   3778 HD22 LEU A 247       9.658  14.059  -5.326  1.00  0.00           H
ATOM   3779 HD23 LEU A 247      10.254  12.385  -5.425  1.00  0.00           H
ATOM   3780 HD11 LEU A 247      11.126  15.004  -3.034  1.00  0.00           H
ATOM   3781 HD12 LEU A 247      11.697  15.989  -4.402  1.00  0.00           H
ATOM   3782 HD13 LEU A 247      12.866  15.106  -3.393  1.00  0.00           H
ATOM   3783  N   LYS A 248      15.220  12.793  -6.165  1.00 23.49           N
ATOM   3784  CA  LYS A 248      16.231  11.955  -5.536  1.00 24.27           C
ATOM   3785  C   LYS A 248      17.513  12.768  -5.246  1.00 27.27           C
ATOM   3786  O   LYS A 248      18.122  12.624  -4.183  1.00 26.01           O
ATOM   3787  CB  LYS A 248      16.545  10.765  -6.427  1.00 25.98           C
ATOM   3788  CG  LYS A 248      15.411   9.750  -6.431  1.00 28.37           C
ATOM   3789  CD  LYS A 248      15.782   8.584  -7.306  1.00 30.27           C
ATOM   3790  CE  LYS A 248      14.686   7.544  -7.378  1.00 30.16           C
ATOM   3791  NZ  LYS A 248      15.204   6.340  -8.128  1.00 34.18           N
ATOM   3792  H   LYS A 248      14.887  12.567  -7.091  1.00  0.00           H
ATOM   3793  HA  LYS A 248      15.835  11.585  -4.591  1.00  0.00           H
ATOM   3794  HB2 LYS A 248      16.706  11.119  -7.445  1.00  0.00           H
ATOM   3795  HB3 LYS A 248      17.455  10.282  -6.070  1.00  0.00           H
ATOM   3796  HG2 LYS A 248      15.235   9.399  -5.414  1.00  0.00           H
ATOM   3797  HG3 LYS A 248      14.505  10.219  -6.816  1.00  0.00           H
ATOM   3798  HD2 LYS A 248      16.681   8.117  -6.904  1.00  0.00           H
ATOM   3799  HD3 LYS A 248      15.991   8.948  -8.312  1.00  0.00           H
ATOM   3800  HE2 LYS A 248      14.394   7.249  -6.370  1.00  0.00           H
ATOM   3801  HE3 LYS A 248      13.824   7.957  -7.902  1.00  0.00           H
ATOM   3802  HZ1 LYS A 248      14.734   5.509  -7.798  1.00  0.00           H
ATOM   3803  HZ2 LYS A 248      16.198   6.249  -7.973  1.00  0.00           H
ATOM   3804  HZ3 LYS A 248      15.027   6.457  -9.115  1.00  0.00           H
ATOM   3805  N   GLU A 249      17.891  13.638  -6.194  1.00 27.42           N
ATOM   3806  CA  GLU A 249      19.081  14.492  -6.042  1.00 27.53           C
ATOM   3807  C   GLU A 249      18.862  15.550  -4.953  1.00 27.73           C
ATOM   3808  O   GLU A 249      19.803  15.857  -4.208  1.00 27.00           O
ATOM   3809  CB  GLU A 249      19.436  15.152  -7.386  1.00 29.98           C
ATOM   3810  CG  GLU A 249      19.941  14.118  -8.379  1.00 36.08           C
ATOM   3811  CD  GLU A 249      20.636  14.633  -9.622  1.00 63.18           C
ATOM   3812  OE1 GLU A 249      20.176  15.651 -10.183  1.00 54.96           O
ATOM   3813  OE2 GLU A 249      21.592  13.966 -10.081  1.00 58.89           O
ATOM   3814  H   GLU A 249      17.342  13.710  -7.039  1.00  0.00           H
ATOM   3815  HA  GLU A 249      19.917  13.861  -5.741  1.00  0.00           H
ATOM   3816  HB2 GLU A 249      18.547  15.634  -7.793  1.00  0.00           H
ATOM   3817  HB3 GLU A 249      20.209  15.903  -7.224  1.00  0.00           H
ATOM   3818  HG2 GLU A 249      20.646  13.475  -7.852  1.00  0.00           H
ATOM   3819  HG3 GLU A 249      19.094  13.508  -8.693  1.00  0.00           H
ATOM   3820  N   PHE A 250      17.612  16.056  -4.813  1.00 23.68           N
ATOM   3821  CA  PHE A 250      17.315  17.067  -3.773  1.00 22.48           C
ATOM   3822  C   PHE A 250      17.546  16.403  -2.384  1.00 24.47           C
ATOM   3823  O   PHE A 250      18.235  16.966  -1.535  1.00 23.69           O
ATOM   3824  CB  PHE A 250      15.858  17.546  -3.934  1.00 23.85           C
ATOM   3825  CG  PHE A 250      15.403  18.544  -2.886  1.00 23.82           C
ATOM   3826  CD1 PHE A 250      15.073  18.128  -1.599  1.00 26.37           C
ATOM   3827  CD2 PHE A 250      15.317  19.896  -3.187  1.00 24.88           C
ATOM   3828  CE1 PHE A 250      14.676  19.063  -0.622  1.00 25.61           C
ATOM   3829  CE2 PHE A 250      14.893  20.823  -2.223  1.00 26.97           C
ATOM   3830  CZ  PHE A 250      14.583  20.400  -0.950  1.00 24.35           C
ATOM   3831  H   PHE A 250      16.874  15.739  -5.426  1.00  0.00           H
ATOM   3832  HA  PHE A 250      17.991  17.915  -3.887  1.00  0.00           H
ATOM   3833  HB2 PHE A 250      15.760  18.013  -4.914  1.00  0.00           H
ATOM   3834  HB3 PHE A 250      15.200  16.678  -3.896  1.00  0.00           H
ATOM   3835  HD1 PHE A 250      15.122  17.079  -1.347  1.00  0.00           H
ATOM   3836  HD2 PHE A 250      15.580  20.239  -4.177  1.00  0.00           H
ATOM   3837  HE1 PHE A 250      14.445  18.734   0.380  1.00  0.00           H
ATOM   3838  HE2 PHE A 250      14.810  21.869  -2.480  1.00  0.00           H
ATOM   3839  HZ  PHE A 250      14.266  21.116  -0.206  1.00  0.00           H
ATOM   3840  N   VAL A 251      16.975  15.198  -2.179  1.00 21.53           N
ATOM   3841  CA  VAL A 251      17.155  14.433  -0.954  1.00 21.98           C
ATOM   3842  C   VAL A 251      18.647  14.174  -0.707  1.00 27.05           C
ATOM   3843  O   VAL A 251      19.126  14.336   0.406  1.00 24.63           O
ATOM   3844  CB  VAL A 251      16.336  13.124  -1.013  1.00 23.89           C
ATOM   3845  CG1 VAL A 251      16.731  12.188   0.127  1.00 22.35           C
ATOM   3846  CG2 VAL A 251      14.825  13.435  -0.956  1.00 23.23           C
ATOM   3847  H   VAL A 251      16.396  14.809  -2.909  1.00  0.00           H
ATOM   3848  HA  VAL A 251      16.775  15.031  -0.125  1.00  0.00           H
ATOM   3849  HB  VAL A 251      16.550  12.626  -1.958  1.00  0.00           H
ATOM   3850 HG21 VAL A 251      14.560  14.103  -1.775  1.00  0.00           H
ATOM   3851 HG22 VAL A 251      14.588  13.914  -0.006  1.00  0.00           H
ATOM   3852 HG23 VAL A 251      14.260  12.508  -1.046  1.00  0.00           H
ATOM   3853 HG11 VAL A 251      17.799  11.979   0.072  1.00  0.00           H
ATOM   3854 HG12 VAL A 251      16.502  12.662   1.082  1.00  0.00           H
ATOM   3855 HG13 VAL A 251      16.173  11.255   0.041  1.00  0.00           H
ATOM   3856  N   GLU A 252      19.355  13.709  -1.722  1.00 24.66           N
ATOM   3857  CA  GLU A 252      20.765  13.399  -1.590  1.00 23.82           C
ATOM   3858  C   GLU A 252      21.611  14.605  -1.141  1.00 27.61           C
ATOM   3859  O   GLU A 252      22.463  14.445  -0.263  1.00 25.84           O
ATOM   3860  CB  GLU A 252      21.330  12.756  -2.872  1.00 25.65           C
ATOM   3861  CG  GLU A 252      22.725  12.199  -2.607  1.00 35.79           C
ATOM   3862  CD  GLU A 252      23.350  11.341  -3.687  1.00 70.37           C
ATOM   3863  OE1 GLU A 252      23.843  10.240  -3.349  1.00 70.08           O
ATOM   3864  OE2 GLU A 252      23.385  11.784  -4.859  1.00 68.59           O
ATOM   3865  H   GLU A 252      18.902  13.566  -2.613  1.00  0.00           H
ATOM   3866  HA  GLU A 252      20.847  12.650  -0.803  1.00  0.00           H
ATOM   3867  HB2 GLU A 252      21.386  13.509  -3.658  1.00  0.00           H
ATOM   3868  HB3 GLU A 252      20.672  11.947  -3.191  1.00  0.00           H
ATOM   3869  HG2 GLU A 252      23.389  13.047  -2.438  1.00  0.00           H
ATOM   3870  HG3 GLU A 252      22.686  11.612  -1.689  1.00  0.00           H
ATOM   3871  N   ALA A 253      21.321  15.788  -1.691  1.00 25.59           N
ATOM   3872  CA  ALA A 253      22.002  17.041  -1.353  1.00 26.91           C
ATOM   3873  C   ALA A 253      21.829  17.343   0.141  1.00 27.82           C
ATOM   3874  O   ALA A 253      22.790  17.708   0.799  1.00 26.90           O
ATOM   3875  CB  ALA A 253      21.410  18.167  -2.183  1.00 27.67           C
ATOM   3876  H   ALA A 253      20.586  15.821  -2.383  1.00  0.00           H
ATOM   3877  HA  ALA A 253      23.064  16.946  -1.580  1.00  0.00           H
ATOM   3878  HB1 ALA A 253      21.912  19.103  -1.937  1.00  0.00           H
ATOM   3879  HB2 ALA A 253      20.346  18.258  -1.966  1.00  0.00           H
ATOM   3880  HB3 ALA A 253      21.547  17.949  -3.242  1.00  0.00           H
ATOM   3881  N   CYS A 254      20.602  17.197   0.671  1.00 23.00           N
ATOM   3882  CA  CYS A 254      20.299  17.463   2.075  1.00 22.27           C
ATOM   3883  C   CYS A 254      20.994  16.448   2.968  1.00 24.98           C
ATOM   3884  O   CYS A 254      21.457  16.801   4.061  1.00 24.72           O
ATOM   3885  CB  CYS A 254      18.788  17.423   2.324  1.00 22.04           C
ATOM   3886  SG  CYS A 254      17.866  18.754   1.524  1.00 26.11           S
ATOM   3887  H   CYS A 254      19.853  16.888   0.068  1.00  0.00           H
ATOM   3888  HA  CYS A 254      20.667  18.458   2.328  1.00  0.00           H
ATOM   3889  HB2 CYS A 254      18.406  16.472   1.952  1.00  0.00           H
ATOM   3890  HB3 CYS A 254      18.611  17.473   3.398  1.00  0.00           H
ATOM   3891  HG  CYS A 254      17.608  18.419   0.257  1.00  0.00           H
ATOM   3892  N   LEU A 255      20.939  15.170   2.570  1.00 22.46           N
ATOM   3893  CA  LEU A 255      21.429  14.105   3.440  1.00 22.44           C
ATOM   3894  C   LEU A 255      22.888  13.790   3.232  1.00 28.58           C
ATOM   3895  O   LEU A 255      23.240  12.701   2.823  1.00 29.11           O
ATOM   3896  CB  LEU A 255      20.533  12.857   3.288  1.00 21.34           C
ATOM   3897  CG  LEU A 255      19.051  13.153   3.617  1.00 22.72           C
ATOM   3898  CD1 LEU A 255      18.202  11.897   3.535  1.00 23.89           C
ATOM   3899  CD2 LEU A 255      18.896  13.776   5.056  1.00 21.61           C
ATOM   3900  H   LEU A 255      20.557  14.942   1.663  1.00  0.00           H
ATOM   3901  HA  LEU A 255      21.320  14.454   4.467  1.00  0.00           H
ATOM   3902  HB2 LEU A 255      20.894  12.082   3.965  1.00  0.00           H
ATOM   3903  HB3 LEU A 255      20.603  12.493   2.263  1.00  0.00           H
ATOM   3904  HG  LEU A 255      18.674  13.871   2.889  1.00  0.00           H
ATOM   3905 HD21 LEU A 255      19.501  14.680   5.128  1.00  0.00           H
ATOM   3906 HD22 LEU A 255      19.230  13.055   5.802  1.00  0.00           H
ATOM   3907 HD23 LEU A 255      17.850  14.024   5.234  1.00  0.00           H
ATOM   3908 HD11 LEU A 255      18.300  11.455   2.543  1.00  0.00           H
ATOM   3909 HD12 LEU A 255      18.538  11.182   4.286  1.00  0.00           H
ATOM   3910 HD13 LEU A 255      17.158  12.152   3.718  1.00  0.00           H
ATOM   3911  N   ASN A 256      23.719  14.720   3.577  1.00 26.97           N
ATOM   3912  CA  ASN A 256      25.169  14.544   3.516  1.00 27.27           C
ATOM   3913  C   ASN A 256      25.629  14.474   4.986  1.00 29.54           C
ATOM   3914  O   ASN A 256      25.215  15.299   5.804  1.00 27.46           O
ATOM   3915  CB  ASN A 256      25.809  15.716   2.764  1.00 27.32           C
ATOM   3916  CG  ASN A 256      27.243  15.403   2.347  1.00 39.26           C
ATOM   3917  OD1 ASN A 256      28.087  14.997   3.166  1.00 33.47           O
ATOM   3918  ND2 ASN A 256      27.531  15.510   1.052  1.00 31.27           N
ATOM   3919  H   ASN A 256      23.351  15.603   3.901  1.00  0.00           H
ATOM   3920  HA  ASN A 256      25.406  13.608   3.010  1.00  0.00           H
ATOM   3921  HB2 ASN A 256      25.220  15.927   1.872  1.00  0.00           H
ATOM   3922  HB3 ASN A 256      25.809  16.596   3.408  1.00  0.00           H
ATOM   3923 HD21 ASN A 256      26.822  15.815   0.400  1.00  0.00           H
ATOM   3924 HD22 ASN A 256      28.459  15.286   0.721  1.00  0.00           H
ATOM   3925  N   LYS A 257      26.423  13.470   5.346  1.00 28.73           N
ATOM   3926  CA  LYS A 257      26.890  13.342   6.744  1.00 28.70           C
ATOM   3927  C   LYS A 257      27.769  14.542   7.145  1.00 34.01           C
ATOM   3928  O   LYS A 257      27.895  14.819   8.328  1.00 35.68           O
ATOM   3929  CB  LYS A 257      27.688  12.026   6.980  1.00 30.63           C
ATOM   3930  CG  LYS A 257      26.914  10.727   6.682  1.00 38.25           C
ATOM   3931  CD  LYS A 257      25.882  10.290   7.741  1.00 42.38           C
ATOM   3932  CE  LYS A 257      26.433   9.640   8.992  1.00 47.95           C
ATOM   3933  NZ  LYS A 257      27.144   8.358   8.743  1.00 45.74           N
ATOM   3934  H   LYS A 257      26.710  12.788   4.658  1.00  0.00           H
ATOM   3935  HA  LYS A 257      26.015  13.330   7.394  1.00  0.00           H
ATOM   3936  HB2 LYS A 257      27.997  12.002   8.025  1.00  0.00           H
ATOM   3937  HB3 LYS A 257      28.581  12.047   6.356  1.00  0.00           H
ATOM   3938  HG2 LYS A 257      27.642   9.923   6.576  1.00  0.00           H
ATOM   3939  HG3 LYS A 257      26.397  10.848   5.730  1.00  0.00           H
ATOM   3940  HD2 LYS A 257      25.325  11.176   8.046  1.00  0.00           H
ATOM   3941  HD3 LYS A 257      25.186   9.594   7.273  1.00  0.00           H
ATOM   3942  HE2 LYS A 257      27.131  10.334   9.460  1.00  0.00           H
ATOM   3943  HE3 LYS A 257      25.609   9.455   9.681  1.00  0.00           H
ATOM   3944  HZ1 LYS A 257      27.463   8.330   7.785  1.00  0.00           H
ATOM   3945  HZ2 LYS A 257      26.515   7.586   8.911  1.00  0.00           H
ATOM   3946  HZ3 LYS A 257      27.937   8.287   9.364  1.00  0.00           H
ATOM   3947  N   GLU A 258      28.428  15.197   6.164  1.00 28.57           N
ATOM   3948  CA  GLU A 258      29.285  16.350   6.439  1.00 29.59           C
ATOM   3949  C   GLU A 258      28.377  17.576   6.321  1.00 33.56           C
ATOM   3950  O   GLU A 258      27.897  17.857   5.215  1.00 33.08           O
ATOM   3951  CB  GLU A 258      30.498  16.423   5.479  1.00 30.08           C
ATOM   3952  CG  GLU A 258      31.301  17.714   5.593  1.00 35.77           C
ATOM   3953  CD  GLU A 258      31.606  18.227   6.991  1.00 40.13           C
ATOM   3954  OE1 GLU A 258      31.478  19.451   7.209  1.00 36.62           O
ATOM   3955  OE2 GLU A 258      31.927  17.410   7.881  1.00 40.58           O
ATOM   3956  H   GLU A 258      28.326  14.880   5.210  1.00  0.00           H
ATOM   3957  HA  GLU A 258      29.651  16.280   7.463  1.00  0.00           H
ATOM   3958  HB2 GLU A 258      31.161  15.586   5.700  1.00  0.00           H
ATOM   3959  HB3 GLU A 258      30.139  16.324   4.454  1.00  0.00           H
ATOM   3960  HG2 GLU A 258      30.743  18.493   5.074  1.00  0.00           H
ATOM   3961  HG3 GLU A 258      32.247  17.571   5.071  1.00  0.00           H
ATOM   3962  N   PRO A 259      28.097  18.273   7.455  1.00 30.62           N
ATOM   3963  CA  PRO A 259      27.136  19.409   7.405  1.00 30.24           C
ATOM   3964  C   PRO A 259      27.518  20.534   6.437  1.00 32.29           C
ATOM   3965  O   PRO A 259      26.629  21.082   5.794  1.00 30.78           O
ATOM   3966  CB  PRO A 259      27.053  19.886   8.869  1.00 32.37           C
ATOM   3967  CG  PRO A 259      28.258  19.293   9.540  1.00 38.19           C
ATOM   3968  CD  PRO A 259      28.543  18.005   8.837  1.00 33.25           C
ATOM   3969  HA  PRO A 259      26.160  19.021   7.114  1.00  0.00           H
ATOM   3970  HB2 PRO A 259      26.137  19.526   9.338  1.00  0.00           H
ATOM   3971  HB3 PRO A 259      27.095  20.974   8.913  1.00  0.00           H
ATOM   3972  HG2 PRO A 259      29.109  19.968   9.450  1.00  0.00           H
ATOM   3973  HG3 PRO A 259      28.043  19.103  10.592  1.00  0.00           H
ATOM   3974  HD2 PRO A 259      29.607  17.770   8.866  1.00  0.00           H
ATOM   3975  HD3 PRO A 259      27.961  17.194   9.275  1.00  0.00           H
ATOM   3976  N   SER A 260      28.829  20.857   6.297  1.00 31.50           N
ATOM   3977  CA  SER A 260      29.303  21.917   5.382  1.00 31.33           C
ATOM   3978  C   SER A 260      29.057  21.595   3.899  1.00 34.49           C
ATOM   3979  O   SER A 260      29.036  22.514   3.077  1.00 34.87           O
ATOM   3980  CB  SER A 260      30.777  22.253   5.619  1.00 36.38           C
ATOM   3981  OG  SER A 260      31.646  21.208   5.209  1.00 34.54           O
ATOM   3982  H   SER A 260      29.511  20.350   6.843  1.00  0.00           H
ATOM   3983  HA  SER A 260      28.731  22.816   5.612  1.00  0.00           H
ATOM   3984  HB2 SER A 260      31.025  23.154   5.057  1.00  0.00           H
ATOM   3985  HB3 SER A 260      30.930  22.445   6.681  1.00  0.00           H
ATOM   3986  HG  SER A 260      31.470  20.421   5.730  1.00  0.00           H
ATOM   3987  N   PHE A 261      28.811  20.311   3.559  1.00 27.98           N
ATOM   3988  CA  PHE A 261      28.517  19.946   2.169  1.00 27.84           C
ATOM   3989  C   PHE A 261      27.015  20.066   1.863  1.00 30.86           C
ATOM   3990  O   PHE A 261      26.636  19.940   0.700  1.00 28.59           O
ATOM   3991  CB  PHE A 261      28.989  18.518   1.865  1.00 29.16           C
ATOM   3992  CG  PHE A 261      30.487  18.311   1.856  1.00 32.44           C
ATOM   3993  CD1 PHE A 261      31.354  19.376   1.639  1.00 36.95           C
ATOM   3994  CD2 PHE A 261      31.024  17.038   1.954  1.00 35.24           C
ATOM   3995  CE1 PHE A 261      32.753  19.176   1.580  1.00 40.42           C
ATOM   3996  CE2 PHE A 261      32.414  16.842   1.921  1.00 38.94           C
ATOM   3997  CZ  PHE A 261      33.268  17.913   1.722  1.00 38.56           C
ATOM   3998  H   PHE A 261      28.830  19.594   4.270  1.00  0.00           H
ATOM   3999  HA  PHE A 261      29.055  20.631   1.514  1.00  0.00           H
ATOM   4000  HB2 PHE A 261      28.607  18.241   0.883  1.00  0.00           H
ATOM   4001  HB3 PHE A 261      28.553  17.847   2.605  1.00  0.00           H
ATOM   4002  HD1 PHE A 261      30.953  20.371   1.514  1.00  0.00           H
ATOM   4003  HD2 PHE A 261      30.367  16.187   2.057  1.00  0.00           H
ATOM   4004  HE1 PHE A 261      33.414  20.016   1.424  1.00  0.00           H
ATOM   4005  HE2 PHE A 261      32.819  15.849   2.052  1.00  0.00           H
ATOM   4006  HZ  PHE A 261      34.335  17.755   1.679  1.00  0.00           H
ATOM   4007  N   ARG A 262      26.164  20.232   2.913  1.00 27.29           N
ATOM   4008  CA  ARG A 262      24.704  20.392   2.719  1.00 25.13           C
ATOM   4009  C   ARG A 262      24.489  21.797   2.170  1.00 29.46           C
ATOM   4010  O   ARG A 262      25.160  22.723   2.612  1.00 29.96           O
ATOM   4011  CB  ARG A 262      23.917  20.224   4.029  1.00 23.86           C
ATOM   4012  CG  ARG A 262      23.987  18.784   4.607  1.00 27.55           C
ATOM   4013  CD  ARG A 262      23.359  18.694   5.974  1.00 25.19           C
ATOM   4014  NE  ARG A 262      23.952  17.602   6.736  1.00 25.75           N
ATOM   4015  CZ  ARG A 262      24.095  17.561   8.050  1.00 34.48           C
ATOM   4016  NH1 ARG A 262      23.572  18.516   8.813  1.00 26.10           N
ATOM   4017  NH2 ARG A 262      24.730  16.544   8.619  1.00 29.34           N
ATOM   4018  H   ARG A 262      26.539  20.246   3.851  1.00  0.00           H
ATOM   4019  HA  ARG A 262      24.354  19.661   1.990  1.00  0.00           H
ATOM   4020  HB2 ARG A 262      22.872  20.470   3.839  1.00  0.00           H
ATOM   4021  HB3 ARG A 262      24.313  20.920   4.769  1.00  0.00           H
ATOM   4022  HG2 ARG A 262      25.032  18.484   4.680  1.00  0.00           H
ATOM   4023  HG3 ARG A 262      23.468  18.104   3.932  1.00  0.00           H
ATOM   4024  HD2 ARG A 262      23.521  19.632   6.506  1.00  0.00           H
ATOM   4025  HD3 ARG A 262      22.288  18.520   5.868  1.00  0.00           H
ATOM   4026  HE  ARG A 262      24.284  16.804   6.213  1.00  0.00           H
ATOM   4027 HH11 ARG A 262      23.672  18.472   9.817  1.00  0.00           H
ATOM   4028 HH12 ARG A 262      23.075  19.286   8.389  1.00  0.00           H
ATOM   4029 HH21 ARG A 262      25.118  15.807   8.047  1.00  0.00           H
ATOM   4030 HH22 ARG A 262      24.826  16.507   9.624  1.00  0.00           H
ATOM   4031  N   PRO A 263      23.608  22.008   1.186  1.00 29.26           N
ATOM   4032  CA  PRO A 263      23.370  23.393   0.744  1.00 29.05           C
ATOM   4033  C   PRO A 263      22.530  24.187   1.764  1.00 31.67           C
ATOM   4034  O   PRO A 263      21.936  23.601   2.670  1.00 30.58           O
ATOM   4035  CB  PRO A 263      22.670  23.230  -0.609  1.00 31.10           C
ATOM   4036  CG  PRO A 263      22.077  21.839  -0.600  1.00 35.44           C
ATOM   4037  CD  PRO A 263      22.708  21.038   0.525  1.00 30.07           C
ATOM   4038  HA  PRO A 263      24.327  23.894   0.597  1.00  0.00           H
ATOM   4039  HB2 PRO A 263      21.884  23.977  -0.722  1.00  0.00           H
ATOM   4040  HB3 PRO A 263      23.394  23.323  -1.418  1.00  0.00           H
ATOM   4041  HG2 PRO A 263      21.000  21.902  -0.444  1.00  0.00           H
ATOM   4042  HG3 PRO A 263      22.279  21.350  -1.553  1.00  0.00           H
ATOM   4043  HD2 PRO A 263      21.948  20.678   1.219  1.00  0.00           H
ATOM   4044  HD3 PRO A 263      23.280  20.203   0.122  1.00  0.00           H
ATOM   4045  N   THR A 264      22.481  25.517   1.630  1.00 27.92           N
ATOM   4046  CA  THR A 264      21.630  26.325   2.511  1.00 27.89           C
ATOM   4047  C   THR A 264      20.201  26.245   1.989  1.00 31.04           C
ATOM   4048  O   THR A 264      19.984  25.837   0.836  1.00 29.38           O
ATOM   4049  CB  THR A 264      22.096  27.792   2.499  1.00 32.69           C
ATOM   4050  OG1 THR A 264      21.957  28.288   1.160  1.00 31.03           O
ATOM   4051  CG2 THR A 264      23.579  27.975   3.012  1.00 30.95           C
ATOM   4052  H   THR A 264      23.035  25.969   0.916  1.00  0.00           H
ATOM   4053  HA  THR A 264      21.674  25.933   3.527  1.00  0.00           H
ATOM   4054  HB  THR A 264      21.435  28.367   3.148  1.00  0.00           H
ATOM   4055  HG1 THR A 264      21.982  29.248   1.170  1.00  0.00           H
ATOM   4056 HG21 THR A 264      23.848  29.031   2.979  1.00  0.00           H
ATOM   4057 HG22 THR A 264      24.257  27.408   2.374  1.00  0.00           H
ATOM   4058 HG23 THR A 264      23.656  27.612   4.037  1.00  0.00           H
ATOM   4059  N   ALA A 265      19.238  26.731   2.783  1.00 29.24           N
ATOM   4060  CA  ALA A 265      17.833  26.820   2.390  1.00 28.29           C
ATOM   4061  C   ALA A 265      17.720  27.737   1.158  1.00 29.77           C
ATOM   4062  O   ALA A 265      17.028  27.385   0.201  1.00 28.63           O
ATOM   4063  CB  ALA A 265      17.003  27.374   3.540  1.00 29.03           C
ATOM   4064  H   ALA A 265      19.497  27.054   3.704  1.00  0.00           H
ATOM   4065  HA  ALA A 265      17.469  25.826   2.132  1.00  0.00           H
ATOM   4066  HB1 ALA A 265      15.958  27.436   3.237  1.00  0.00           H
ATOM   4067  HB2 ALA A 265      17.365  28.368   3.803  1.00  0.00           H
ATOM   4068  HB3 ALA A 265      17.092  26.715   4.403  1.00  0.00           H
ATOM   4069  N   LYS A 266      18.497  28.858   1.137  1.00 28.97           N
ATOM   4070  CA  LYS A 266      18.508  29.799   0.018  1.00 28.91           C
ATOM   4071  C   LYS A 266      18.913  29.090  -1.268  1.00 32.78           C
ATOM   4072  O   LYS A 266      18.284  29.315  -2.303  1.00 33.57           O
ATOM   4073  CB  LYS A 266      19.495  30.942   0.316  1.00 33.39           C
ATOM   4074  CG  LYS A 266      18.966  32.322   0.073  1.00 45.20           C
ATOM   4075  CD  LYS A 266      20.080  33.361   0.337  1.00 49.94           C
ATOM   4076  CE  LYS A 266      20.083  33.864   1.769  1.00 68.21           C
ATOM   4077  NZ  LYS A 266      18.897  34.718   2.083  1.00 71.82           N
ATOM   4078  H   LYS A 266      19.092  29.047   1.931  1.00  0.00           H
ATOM   4079  HA  LYS A 266      17.508  30.216  -0.106  1.00  0.00           H
ATOM   4080  HB2 LYS A 266      20.373  30.802  -0.314  1.00  0.00           H
ATOM   4081  HB3 LYS A 266      19.803  30.869   1.359  1.00  0.00           H
ATOM   4082  HG2 LYS A 266      18.631  32.405  -0.961  1.00  0.00           H
ATOM   4083  HG3 LYS A 266      18.127  32.512   0.742  1.00  0.00           H
ATOM   4084  HD2 LYS A 266      21.045  32.899   0.128  1.00  0.00           H
ATOM   4085  HD3 LYS A 266      19.940  34.208  -0.335  1.00  0.00           H
ATOM   4086  HE2 LYS A 266      20.082  33.005   2.440  1.00  0.00           H
ATOM   4087  HE3 LYS A 266      20.991  34.443   1.938  1.00  0.00           H
ATOM   4088  HZ1 LYS A 266      18.185  34.156   2.528  1.00  0.00           H
ATOM   4089  HZ2 LYS A 266      18.530  35.111   1.228  1.00  0.00           H
ATOM   4090  HZ3 LYS A 266      19.175  35.464   2.704  1.00  0.00           H
ATOM   4091  N   GLU A 267      19.977  28.235  -1.216  1.00 28.62           N
ATOM   4092  CA  GLU A 267      20.440  27.488  -2.402  1.00 28.74           C
ATOM   4093  C   GLU A 267      19.403  26.472  -2.855  1.00 32.28           C
ATOM   4094  O   GLU A 267      19.177  26.337  -4.051  1.00 32.19           O
ATOM   4095  CB  GLU A 267      21.804  26.794  -2.169  1.00 30.02           C
ATOM   4096  CG  GLU A 267      23.002  27.751  -2.197  1.00 37.57           C
ATOM   4097  CD  GLU A 267      24.265  27.282  -1.485  1.00 49.78           C
ATOM   4098  OE1 GLU A 267      25.304  27.965  -1.615  1.00 56.73           O
ATOM   4099  OE2 GLU A 267      24.204  26.278  -0.739  1.00 42.53           O
ATOM   4100  H   GLU A 267      20.462  28.110  -0.339  1.00  0.00           H
ATOM   4101  HA  GLU A 267      20.571  28.206  -3.211  1.00  0.00           H
ATOM   4102  HB2 GLU A 267      21.778  26.305  -1.195  1.00  0.00           H
ATOM   4103  HB3 GLU A 267      21.945  26.034  -2.938  1.00  0.00           H
ATOM   4104  HG2 GLU A 267      23.258  27.930  -3.241  1.00  0.00           H
ATOM   4105  HG3 GLU A 267      22.693  28.698  -1.754  1.00  0.00           H
ATOM   4106  N   LEU A 268      18.752  25.763  -1.902  1.00 28.80           N
ATOM   4107  CA  LEU A 268      17.735  24.763  -2.234  1.00 27.07           C
ATOM   4108  C   LEU A 268      16.483  25.343  -2.892  1.00 30.48           C
ATOM   4109  O   LEU A 268      15.834  24.655  -3.693  1.00 28.11           O
ATOM   4110  CB  LEU A 268      17.356  23.950  -0.998  1.00 25.90           C
ATOM   4111  CG  LEU A 268      18.428  22.988  -0.556  1.00 29.46           C
ATOM   4112  CD1 LEU A 268      18.155  22.558   0.896  1.00 30.28           C
ATOM   4113  CD2 LEU A 268      18.495  21.781  -1.531  1.00 31.37           C
ATOM   4114  H   LEU A 268      18.975  25.929  -0.931  1.00  0.00           H
ATOM   4115  HA  LEU A 268      18.184  24.073  -2.948  1.00  0.00           H
ATOM   4116  HB2 LEU A 268      16.454  23.381  -1.223  1.00  0.00           H
ATOM   4117  HB3 LEU A 268      17.142  24.637  -0.179  1.00  0.00           H
ATOM   4118  HG  LEU A 268      19.387  23.506  -0.586  1.00  0.00           H
ATOM   4119 HD11 LEU A 268      18.928  21.862   1.221  1.00  0.00           H
ATOM   4120 HD12 LEU A 268      17.181  22.072   0.954  1.00  0.00           H
ATOM   4121 HD13 LEU A 268      18.162  23.436   1.542  1.00  0.00           H
ATOM   4122 HD21 LEU A 268      19.273  21.091  -1.203  1.00  0.00           H
ATOM   4123 HD22 LEU A 268      17.534  21.267  -1.539  1.00  0.00           H
ATOM   4124 HD23 LEU A 268      18.725  22.137  -2.535  1.00  0.00           H
ATOM   4125  N   LEU A 269      16.184  26.623  -2.630  1.00 27.87           N
ATOM   4126  CA  LEU A 269      15.062  27.287  -3.298  1.00 28.26           C
ATOM   4127  C   LEU A 269      15.260  27.373  -4.797  1.00 34.08           C
ATOM   4128  O   LEU A 269      14.288  27.602  -5.519  1.00 36.94           O
ATOM   4129  CB  LEU A 269      14.811  28.685  -2.703  1.00 29.80           C
ATOM   4130  CG  LEU A 269      14.041  28.676  -1.394  1.00 32.38           C
ATOM   4131  CD1 LEU A 269      14.131  30.026  -0.706  1.00 34.86           C
ATOM   4132  CD2 LEU A 269      12.575  28.278  -1.630  1.00 31.96           C
ATOM   4133  H   LEU A 269      16.740  27.137  -1.962  1.00  0.00           H
ATOM   4134  HA  LEU A 269      14.170  26.687  -3.118  1.00  0.00           H
ATOM   4135  HB2 LEU A 269      15.776  29.160  -2.528  1.00  0.00           H
ATOM   4136  HB3 LEU A 269      14.256  29.279  -3.430  1.00  0.00           H
ATOM   4137  HG  LEU A 269      14.493  27.931  -0.740  1.00  0.00           H
ATOM   4138 HD21 LEU A 269      12.041  28.278  -0.680  1.00  0.00           H
ATOM   4139 HD22 LEU A 269      12.536  27.281  -2.069  1.00  0.00           H
ATOM   4140 HD23 LEU A 269      12.109  28.993  -2.309  1.00  0.00           H
ATOM   4141 HD11 LEU A 269      13.572  29.996   0.229  1.00  0.00           H
ATOM   4142 HD12 LEU A 269      13.710  30.793  -1.356  1.00  0.00           H
ATOM   4143 HD13 LEU A 269      15.175  30.259  -0.498  1.00  0.00           H
ATOM   4144  N   LYS A 270      16.517  27.198  -5.269  1.00 29.87           N
ATOM   4145  CA  LYS A 270      16.858  27.253  -6.686  1.00 30.53           C
ATOM   4146  C   LYS A 270      17.109  25.870  -7.261  1.00 33.92           C
ATOM   4147  O   LYS A 270      17.570  25.741  -8.400  1.00 33.88           O
ATOM   4148  CB  LYS A 270      18.038  28.222  -6.936  1.00 34.54           C
ATOM   4149  CG  LYS A 270      17.597  29.671  -6.693  1.00 44.54           C
ATOM   4150  CD  LYS A 270      18.701  30.683  -6.886  1.00 52.86           C
ATOM   4151  CE  LYS A 270      18.225  32.078  -6.542  1.00 54.09           C
ATOM   4152  NZ  LYS A 270      17.377  32.646  -7.616  1.00 56.85           N
ATOM   4153  H   LYS A 270      17.257  27.020  -4.605  1.00  0.00           H
ATOM   4154  HA  LYS A 270      15.993  27.663  -7.207  1.00  0.00           H
ATOM   4155  HB2 LYS A 270      18.855  27.976  -6.258  1.00  0.00           H
ATOM   4156  HB3 LYS A 270      18.380  28.117  -7.966  1.00  0.00           H
ATOM   4157  HG2 LYS A 270      16.790  29.906  -7.387  1.00  0.00           H
ATOM   4158  HG3 LYS A 270      17.218  29.756  -5.674  1.00  0.00           H
ATOM   4159  HD2 LYS A 270      19.539  30.423  -6.240  1.00  0.00           H
ATOM   4160  HD3 LYS A 270      19.029  30.662  -7.925  1.00  0.00           H
ATOM   4161  HE2 LYS A 270      19.093  32.722  -6.399  1.00  0.00           H
ATOM   4162  HE3 LYS A 270      17.651  32.041  -5.616  1.00  0.00           H
ATOM   4163  HZ1 LYS A 270      17.078  33.574  -7.354  1.00  0.00           H
ATOM   4164  HZ2 LYS A 270      16.567  32.058  -7.752  1.00  0.00           H
ATOM   4165  HZ3 LYS A 270      17.907  32.693  -8.474  1.00  0.00           H
ATOM   4166  N   HIS A 271      16.828  24.828  -6.466  1.00 29.65           N
ATOM   4167  CA  HIS A 271      17.056  23.447  -6.904  1.00 28.76           C
ATOM   4168  C   HIS A 271      16.118  23.118  -8.039  1.00 32.48           C
ATOM   4169  O   HIS A 271      14.963  23.557  -8.040  1.00 32.75           O
ATOM   4170  CB  HIS A 271      16.909  22.439  -5.739  1.00 27.09           C
ATOM   4171  CG  HIS A 271      17.493  21.096  -6.053  1.00 29.24           C
ATOM   4172  ND1 HIS A 271      16.794  20.174  -6.800  1.00 29.68           N
ATOM   4173  CD2 HIS A 271      18.726  20.598  -5.784  1.00 31.39           C
ATOM   4174  CE1 HIS A 271      17.590  19.125  -6.926  1.00 30.28           C
ATOM   4175  NE2 HIS A 271      18.768  19.327  -6.332  1.00 30.94           N
ATOM   4176  H   HIS A 271      16.451  24.998  -5.545  1.00  0.00           H
ATOM   4177  HA  HIS A 271      18.076  23.378  -7.281  1.00  0.00           H
ATOM   4178  HB2 HIS A 271      17.417  22.843  -4.863  1.00  0.00           H
ATOM   4179  HB3 HIS A 271      15.851  22.318  -5.508  1.00  0.00           H
ATOM   4180  HD2 HIS A 271      19.520  21.096  -5.247  1.00  0.00           H
ATOM   4181  HE1 HIS A 271      17.320  18.217  -7.445  1.00  0.00           H
ATOM   4182  HE2 HIS A 271      19.541  18.678  -6.290  1.00  0.00           H
ATOM   4183  N   LYS A 272      16.624  22.357  -9.016  1.00 30.83           N
ATOM   4184  CA  LYS A 272      15.855  21.928 -10.188  1.00 31.56           C
ATOM   4185  C   LYS A 272      14.513  21.320  -9.745  1.00 31.84           C
ATOM   4186  O   LYS A 272      13.496  21.586 -10.370  1.00 31.16           O
ATOM   4187  CB  LYS A 272      16.661  20.860 -10.921  1.00 35.39           C
ATOM   4188  CG  LYS A 272      16.154  20.512 -12.313  1.00 53.60           C
ATOM   4189  CD  LYS A 272      16.987  19.365 -12.937  1.00 63.56           C
ATOM   4190  CE  LYS A 272      18.375  19.787 -13.386  1.00 82.14           C
ATOM   4191  NZ  LYS A 272      19.135  18.664 -14.003  1.00 95.77           N
ATOM   4192  H   LYS A 272      17.587  22.062  -8.942  1.00  0.00           H
ATOM   4193  HA  LYS A 272      15.678  22.778 -10.847  1.00  0.00           H
ATOM   4194  HB2 LYS A 272      16.644  19.952 -10.319  1.00  0.00           H
ATOM   4195  HB3 LYS A 272      17.693  21.201 -11.004  1.00  0.00           H
ATOM   4196  HG2 LYS A 272      16.228  21.393 -12.950  1.00  0.00           H
ATOM   4197  HG3 LYS A 272      15.111  20.203 -12.248  1.00  0.00           H
ATOM   4198  HD2 LYS A 272      17.092  18.574 -12.194  1.00  0.00           H
ATOM   4199  HD3 LYS A 272      16.447  18.968 -13.797  1.00  0.00           H
ATOM   4200  HE2 LYS A 272      18.928  20.150 -12.520  1.00  0.00           H
ATOM   4201  HE3 LYS A 272      18.283  20.594 -14.112  1.00  0.00           H
ATOM   4202  HZ1 LYS A 272      20.048  18.990 -14.285  1.00  0.00           H
ATOM   4203  HZ2 LYS A 272      19.237  17.917 -13.331  1.00  0.00           H
ATOM   4204  HZ3 LYS A 272      18.635  18.323 -14.811  1.00  0.00           H
ATOM   4205  N   PHE A 273      14.523  20.470  -8.695  1.00 27.69           N
ATOM   4206  CA  PHE A 273      13.255  19.878  -8.225  1.00 26.20           C
ATOM   4207  C   PHE A 273      12.190  20.936  -7.849  1.00 28.75           C
ATOM   4208  O   PHE A 273      11.013  20.783  -8.205  1.00 29.58           O
ATOM   4209  CB  PHE A 273      13.483  18.897  -7.054  1.00 25.81           C
ATOM   4210  CG  PHE A 273      12.169  18.342  -6.541  1.00 25.63           C
ATOM   4211  CD1 PHE A 273      11.440  17.431  -7.294  1.00 26.53           C
ATOM   4212  CD2 PHE A 273      11.653  18.749  -5.303  1.00 26.32           C
ATOM   4213  CE1 PHE A 273      10.187  16.955  -6.836  1.00 27.17           C
ATOM   4214  CE2 PHE A 273      10.438  18.247  -4.840  1.00 28.38           C
ATOM   4215  CZ  PHE A 273       9.696  17.375  -5.623  1.00 24.83           C
ATOM   4216  H   PHE A 273      15.392  20.241  -8.235  1.00  0.00           H
ATOM   4217  HA  PHE A 273      12.849  19.297  -9.053  1.00  0.00           H
ATOM   4218  HB2 PHE A 273      13.988  19.422  -6.243  1.00  0.00           H
ATOM   4219  HB3 PHE A 273      14.111  18.074  -7.394  1.00  0.00           H
ATOM   4220  HD1 PHE A 273      11.832  17.082  -8.238  1.00  0.00           H
ATOM   4221  HD2 PHE A 273      12.202  19.459  -4.702  1.00  0.00           H
ATOM   4222  HE1 PHE A 273       9.618  16.263  -7.439  1.00  0.00           H
ATOM   4223  HE2 PHE A 273      10.072  18.538  -3.866  1.00  0.00           H
ATOM   4224  HZ  PHE A 273       8.733  17.026  -5.280  1.00  0.00           H
ATOM   4225  N   ILE A 274      12.581  21.969  -7.093  1.00 25.10           N
ATOM   4226  CA  ILE A 274      11.649  23.017  -6.669  1.00 25.97           C
ATOM   4227  C   ILE A 274      11.197  23.850  -7.903  1.00 32.97           C
ATOM   4228  O   ILE A 274      10.006  24.135  -8.071  1.00 33.50           O
ATOM   4229  CB  ILE A 274      12.314  23.911  -5.564  1.00 27.29           C
ATOM   4230  CG1 ILE A 274      12.766  23.078  -4.303  1.00 24.28           C
ATOM   4231  CG2 ILE A 274      11.446  25.125  -5.161  1.00 27.88           C
ATOM   4232  CD1 ILE A 274      11.625  22.285  -3.536  1.00 25.91           C
ATOM   4233  H   ILE A 274      13.548  22.028  -6.806  1.00  0.00           H
ATOM   4234  HA  ILE A 274      10.769  22.539  -6.238  1.00  0.00           H
ATOM   4235  HB  ILE A 274      13.224  24.318  -6.005  1.00  0.00           H
ATOM   4236 HG12 ILE A 274      13.223  23.770  -3.595  1.00  0.00           H
ATOM   4237 HG13 ILE A 274      13.525  22.363  -4.620  1.00  0.00           H
ATOM   4238 HD11 ILE A 274      12.058  21.752  -2.690  1.00  0.00           H
ATOM   4239 HD12 ILE A 274      11.160  21.571  -4.215  1.00  0.00           H
ATOM   4240 HD13 ILE A 274      10.873  22.987  -3.177  1.00  0.00           H
ATOM   4241 HG21 ILE A 274      11.153  25.676  -6.055  1.00  0.00           H
ATOM   4242 HG22 ILE A 274      10.554  24.777  -4.640  1.00  0.00           H
ATOM   4243 HG23 ILE A 274      12.019  25.779  -4.503  1.00  0.00           H
ATOM   4244  N   LEU A 275      12.162  24.250  -8.738  1.00 31.95           N
ATOM   4245  CA  LEU A 275      11.878  25.095  -9.908  1.00 33.91           C
ATOM   4246  C   LEU A 275      10.965  24.418 -10.894  1.00 38.94           C
ATOM   4247  O   LEU A 275       9.976  25.024 -11.298  1.00 40.02           O
ATOM   4248  CB  LEU A 275      13.169  25.590 -10.584  1.00 35.02           C
ATOM   4249  CG  LEU A 275      14.091  26.478  -9.725  1.00 40.11           C
ATOM   4250  CD1 LEU A 275      15.226  27.035 -10.564  1.00 42.83           C
ATOM   4251  CD2 LEU A 275      13.323  27.617  -9.026  1.00 42.34           C
ATOM   4252  H   LEU A 275      13.114  23.963  -8.560  1.00  0.00           H
ATOM   4253  HA  LEU A 275      11.352  25.977  -9.543  1.00  0.00           H
ATOM   4254  HB2 LEU A 275      12.883  26.163 -11.466  1.00  0.00           H
ATOM   4255  HB3 LEU A 275      13.739  24.720 -10.911  1.00  0.00           H
ATOM   4256  HG  LEU A 275      14.529  25.849  -8.950  1.00  0.00           H
ATOM   4257 HD21 LEU A 275      12.513  27.197  -8.429  1.00  0.00           H
ATOM   4258 HD22 LEU A 275      12.909  28.290  -9.777  1.00  0.00           H
ATOM   4259 HD23 LEU A 275      14.003  28.170  -8.378  1.00  0.00           H
ATOM   4260 HD11 LEU A 275      15.867  27.659  -9.941  1.00  0.00           H
ATOM   4261 HD12 LEU A 275      14.816  27.633 -11.378  1.00  0.00           H
ATOM   4262 HD13 LEU A 275      15.810  26.213 -10.976  1.00  0.00           H
ATOM   4263  N   ARG A 276      11.220  23.137 -11.195  1.00 35.48           N
ATOM   4264  CA  ARG A 276      10.394  22.402 -12.155  1.00 36.64           C
ATOM   4265  C   ARG A 276       8.998  22.035 -11.678  1.00 40.62           C
ATOM   4266  O   ARG A 276       8.079  21.951 -12.488  1.00 41.53           O
ATOM   4267  CB  ARG A 276      11.083  21.121 -12.607  1.00 36.14           C
ATOM   4268  CG  ARG A 276      12.277  21.351 -13.524  1.00 44.42           C
ATOM   4269  CD  ARG A 276      12.761  20.055 -14.123  1.00 57.58           C
ATOM   4270  NE  ARG A 276      14.015  20.248 -14.856  1.00 73.72           N
ATOM   4271  CZ  ARG A 276      14.571  19.342 -15.655  1.00 90.24           C
ATOM   4272  NH1 ARG A 276      13.980  18.170 -15.855  1.00 76.48           N
ATOM   4273  NH2 ARG A 276      15.715  19.607 -16.270  1.00 82.27           N
ATOM   4274  H   ARG A 276      11.997  22.669 -10.751  1.00  0.00           H
ATOM   4275  HA  ARG A 276      10.279  23.035 -13.035  1.00  0.00           H
ATOM   4276  HB2 ARG A 276      10.355  20.510 -13.140  1.00  0.00           H
ATOM   4277  HB3 ARG A 276      11.419  20.575 -11.725  1.00  0.00           H
ATOM   4278  HG2 ARG A 276      11.983  22.026 -14.328  1.00  0.00           H
ATOM   4279  HG3 ARG A 276      13.086  21.805 -12.952  1.00  0.00           H
ATOM   4280  HD2 ARG A 276      12.003  19.675 -14.808  1.00  0.00           H
ATOM   4281  HD3 ARG A 276      12.920  19.329 -13.326  1.00  0.00           H
ATOM   4282  HE  ARG A 276      14.491  21.132 -14.747  1.00  0.00           H
ATOM   4283 HH11 ARG A 276      13.106  17.960 -15.395  1.00  0.00           H
ATOM   4284 HH12 ARG A 276      14.405  17.488 -16.467  1.00  0.00           H
ATOM   4285 HH21 ARG A 276      16.170  20.498 -16.129  1.00  0.00           H
ATOM   4286 HH22 ARG A 276      16.132  18.918 -16.880  1.00  0.00           H
ATOM   4287  N   ASN A 277       8.843  21.777 -10.389  1.00 33.96           N
ATOM   4288  CA  ASN A 277       7.614  21.196  -9.888  1.00 33.10           C
ATOM   4289  C   ASN A 277       6.747  22.012  -8.972  1.00 34.08           C
ATOM   4290  O   ASN A 277       5.562  21.678  -8.882  1.00 34.13           O
ATOM   4291  CB  ASN A 277       7.968  19.887  -9.167  1.00 29.66           C
ATOM   4292  CG  ASN A 277       8.608  18.879 -10.074  1.00 41.44           C
ATOM   4293  OD1 ASN A 277       7.941  18.250 -10.897  1.00 33.58           O
ATOM   4294  ND2 ASN A 277       9.926  18.791 -10.026  1.00 32.22           N
ATOM   4295  H   ASN A 277       9.592  21.988  -9.745  1.00  0.00           H
ATOM   4296  HA  ASN A 277       7.007  20.932 -10.754  1.00  0.00           H
ATOM   4297  HB2 ASN A 277       8.659  20.113  -8.355  1.00  0.00           H
ATOM   4298  HB3 ASN A 277       7.058  19.457  -8.748  1.00  0.00           H
ATOM   4299 HD21 ASN A 277      10.414  18.161 -10.647  1.00  0.00           H
ATOM   4300 HD22 ASN A 277      10.446  19.354  -9.368  1.00  0.00           H
ATOM   4301  N   ALA A 278       7.291  23.004  -8.231  1.00 30.33           N
ATOM   4302  CA  ALA A 278       6.446  23.723  -7.277  1.00 30.55           C
ATOM   4303  C   ALA A 278       5.434  24.610  -7.992  1.00 36.82           C
ATOM   4304  O   ALA A 278       5.746  25.199  -9.034  1.00 37.54           O
ATOM   4305  CB  ALA A 278       7.266  24.513  -6.251  1.00 30.87           C
ATOM   4306  H   ALA A 278       8.266  23.245  -8.335  1.00  0.00           H
ATOM   4307  HA  ALA A 278       5.879  22.974  -6.724  1.00  0.00           H
ATOM   4308  HB1 ALA A 278       8.001  23.855  -5.788  1.00  0.00           H
ATOM   4309  HB2 ALA A 278       6.601  24.912  -5.485  1.00  0.00           H
ATOM   4310  HB3 ALA A 278       7.779  25.335  -6.751  1.00  0.00           H
ATOM   4311  N   LYS A 279       4.191  24.560  -7.521  1.00 33.84           N
ATOM   4312  CA  LYS A 279       3.103  25.353  -8.103  1.00 34.75           C
ATOM   4313  C   LYS A 279       2.471  26.234  -7.014  1.00 36.21           C
ATOM   4314  O   LYS A 279       2.985  26.307  -5.899  1.00 35.18           O
ATOM   4315  CB  LYS A 279       2.071  24.451  -8.813  1.00 37.43           C
ATOM   4316  CG  LYS A 279       2.587  23.634 -10.008  1.00 48.25           C
ATOM   4317  CD  LYS A 279       2.992  24.448 -11.222  1.00 62.75           C
ATOM   4318  CE  LYS A 279       3.647  23.589 -12.287  1.00 68.02           C
ATOM   4319  NZ  LYS A 279       5.124  23.495 -12.104  1.00 65.89           N
ATOM   4320  H   LYS A 279       3.990  23.956  -6.737  1.00  0.00           H
ATOM   4321  HA  LYS A 279       3.538  26.013  -8.853  1.00  0.00           H
ATOM   4322  HB2 LYS A 279       1.680  23.750  -8.076  1.00  0.00           H
ATOM   4323  HB3 LYS A 279       1.249  25.078  -9.157  1.00  0.00           H
ATOM   4324  HG2 LYS A 279       1.798  22.946 -10.312  1.00  0.00           H
ATOM   4325  HG3 LYS A 279       3.447  23.050  -9.681  1.00  0.00           H
ATOM   4326  HD2 LYS A 279       3.696  25.220 -10.910  1.00  0.00           H
ATOM   4327  HD3 LYS A 279       2.106  24.924 -11.643  1.00  0.00           H
ATOM   4328  HE2 LYS A 279       3.223  22.586 -12.239  1.00  0.00           H
ATOM   4329  HE3 LYS A 279       3.437  24.017 -13.267  1.00  0.00           H
ATOM   4330  HZ1 LYS A 279       5.377  23.879 -11.205  1.00  0.00           H
ATOM   4331  HZ2 LYS A 279       5.588  24.016 -12.835  1.00  0.00           H
ATOM   4332  HZ3 LYS A 279       5.408  22.527 -12.149  1.00  0.00           H
ATOM   4333  N   LYS A 280       1.375  26.936  -7.332  1.00 31.96           N
ATOM   4334  CA  LYS A 280       0.732  27.786  -6.348  1.00 31.06           C
ATOM   4335  C   LYS A 280       0.248  26.994  -5.136  1.00 33.01           C
ATOM   4336  O   LYS A 280      -0.235  25.875  -5.277  1.00 30.19           O
ATOM   4337  CB  LYS A 280      -0.485  28.504  -6.973  1.00 35.85           C
ATOM   4338  CG  LYS A 280      -0.191  29.402  -8.149  1.00 51.84           C
ATOM   4339  CD  LYS A 280      -1.466  30.113  -8.611  1.00 63.03           C
ATOM   4340  CE  LYS A 280      -2.348  29.252  -9.491  1.00 72.30           C
ATOM   4341  NZ  LYS A 280      -3.544  29.993  -9.980  1.00 82.52           N
ATOM   4342  H   LYS A 280       0.993  26.873  -8.265  1.00  0.00           H
ATOM   4343  HA  LYS A 280       1.447  28.537  -6.013  1.00  0.00           H
ATOM   4344  HB2 LYS A 280      -0.948  29.113  -6.196  1.00  0.00           H
ATOM   4345  HB3 LYS A 280      -1.203  27.748  -7.290  1.00  0.00           H
ATOM   4346  HG2 LYS A 280       0.549  30.147  -7.856  1.00  0.00           H
ATOM   4347  HG3 LYS A 280       0.205  28.804  -8.969  1.00  0.00           H
ATOM   4348  HD2 LYS A 280      -2.037  30.406  -7.730  1.00  0.00           H
ATOM   4349  HD3 LYS A 280      -1.187  31.010  -9.163  1.00  0.00           H
ATOM   4350  HE2 LYS A 280      -2.681  28.387  -8.917  1.00  0.00           H
ATOM   4351  HE3 LYS A 280      -1.768  28.908 -10.347  1.00  0.00           H
ATOM   4352  HZ1 LYS A 280      -4.103  29.385 -10.561  1.00  0.00           H
ATOM   4353  HZ2 LYS A 280      -4.093  30.303  -9.191  1.00  0.00           H
ATOM   4354  HZ3 LYS A 280      -3.247  30.794 -10.519  1.00  0.00           H
ATOM   4355  N   THR A 281       0.355  27.592  -3.941  1.00 31.24           N
ATOM   4356  CA  THR A 281      -0.077  26.943  -2.692  1.00 29.90           C
ATOM   4357  C   THR A 281      -1.584  26.719  -2.660  1.00 34.94           C
ATOM   4358  O   THR A 281      -2.034  25.822  -1.955  1.00 34.40           O
ATOM   4359  CB  THR A 281       0.389  27.747  -1.477  1.00 37.16           C
ATOM   4360  OG1 THR A 281      -0.147  29.070  -1.573  1.00 38.70           O
ATOM   4361  CG2 THR A 281       1.907  27.798  -1.372  1.00 31.27           C
ATOM   4362  H   THR A 281       0.746  28.522  -3.896  1.00  0.00           H
ATOM   4363  HA  THR A 281       0.403  25.966  -2.645  1.00  0.00           H
ATOM   4364  HB  THR A 281      -0.006  27.276  -0.577  1.00  0.00           H
ATOM   4365  HG1 THR A 281       0.138  29.587  -0.816  1.00  0.00           H
ATOM   4366 HG21 THR A 281       2.192  28.379  -0.495  1.00  0.00           H
ATOM   4367 HG22 THR A 281       2.317  28.266  -2.267  1.00  0.00           H
ATOM   4368 HG23 THR A 281       2.299  26.785  -1.280  1.00  0.00           H
ATOM   4369  N   SER A 282      -2.372  27.521  -3.437  1.00 32.25           N
ATOM   4370  CA  SER A 282      -3.843  27.379  -3.457  1.00 32.37           C
ATOM   4371  C   SER A 282      -4.270  25.979  -3.906  1.00 36.71           C
ATOM   4372  O   SER A 282      -5.290  25.484  -3.448  1.00 37.54           O
ATOM   4373  CB  SER A 282      -4.477  28.447  -4.346  1.00 36.30           C
ATOM   4374  OG  SER A 282      -4.153  28.206  -5.703  1.00 41.47           O
ATOM   4375  H   SER A 282      -1.938  28.229  -4.012  1.00  0.00           H
ATOM   4376  HA  SER A 282      -4.207  27.530  -2.441  1.00  0.00           H
ATOM   4377  HB2 SER A 282      -4.101  29.428  -4.055  1.00  0.00           H
ATOM   4378  HB3 SER A 282      -5.560  28.423  -4.223  1.00  0.00           H
ATOM   4379  HG  SER A 282      -4.556  28.882  -6.253  1.00  0.00           H
ATOM   4380  N   TYR A 283      -3.470  25.339  -4.773  1.00 34.67           N
ATOM   4381  CA  TYR A 283      -3.697  23.984  -5.269  1.00 35.54           C
ATOM   4382  C   TYR A 283      -3.705  22.937  -4.151  1.00 35.78           C
ATOM   4383  O   TYR A 283      -4.316  21.875  -4.312  1.00 35.20           O
ATOM   4384  CB  TYR A 283      -2.649  23.631  -6.314  1.00 39.36           C
ATOM   4385  CG  TYR A 283      -2.776  24.430  -7.596  1.00 43.44           C
ATOM   4386  CD1 TYR A 283      -4.028  24.721  -8.142  1.00 48.64           C
ATOM   4387  CD2 TYR A 283      -1.651  24.828  -8.305  1.00 44.85           C
ATOM   4388  CE1 TYR A 283      -4.151  25.428  -9.338  1.00 51.52           C
ATOM   4389  CE2 TYR A 283      -1.759  25.498  -9.527  1.00 47.44           C
ATOM   4390  CZ  TYR A 283      -3.011  25.801 -10.036  1.00 60.80           C
ATOM   4391  OH  TYR A 283      -3.115  26.492 -11.224  1.00 65.51           O
ATOM   4392  H   TYR A 283      -2.652  25.829  -5.106  1.00  0.00           H
ATOM   4393  HA  TYR A 283      -4.673  23.964  -5.754  1.00  0.00           H
ATOM   4394  HB2 TYR A 283      -1.663  23.817  -5.889  1.00  0.00           H
ATOM   4395  HB3 TYR A 283      -2.734  22.571  -6.552  1.00  0.00           H
ATOM   4396  HD1 TYR A 283      -4.919  24.392  -7.628  1.00  0.00           H
ATOM   4397  HD2 TYR A 283      -0.671  24.615  -7.904  1.00  0.00           H
ATOM   4398  HE1 TYR A 283      -5.129  25.684  -9.719  1.00  0.00           H
ATOM   4399  HE2 TYR A 283      -0.870  25.778 -10.072  1.00  0.00           H
ATOM   4400  HH  TYR A 283      -3.343  25.883 -11.930  1.00  0.00           H
ATOM   4401  N   LEU A 284      -3.072  23.258  -3.013  1.00 30.81           N
ATOM   4402  CA  LEU A 284      -3.014  22.377  -1.839  1.00 29.61           C
ATOM   4403  C   LEU A 284      -4.370  22.215  -1.157  1.00 32.93           C
ATOM   4404  O   LEU A 284      -4.531  21.292  -0.363  1.00 31.41           O
ATOM   4405  CB  LEU A 284      -1.928  22.778  -0.832  1.00 28.04           C
ATOM   4406  CG  LEU A 284      -0.481  22.818  -1.362  1.00 30.89           C
ATOM   4407  CD1 LEU A 284       0.439  23.443  -0.356  1.00 30.30           C
ATOM   4408  CD2 LEU A 284       0.031  21.424  -1.817  1.00 32.20           C
ATOM   4409  H   LEU A 284      -2.610  24.155  -2.960  1.00  0.00           H
ATOM   4410  HA  LEU A 284      -2.738  21.390  -2.210  1.00  0.00           H
ATOM   4411  HB2 LEU A 284      -1.960  22.064  -0.009  1.00  0.00           H
ATOM   4412  HB3 LEU A 284      -2.175  23.764  -0.438  1.00  0.00           H
ATOM   4413  HG  LEU A 284      -0.480  23.462  -2.241  1.00  0.00           H
ATOM   4414 HD21 LEU A 284      -0.661  21.002  -2.546  1.00  0.00           H
ATOM   4415 HD22 LEU A 284       0.097  20.762  -0.954  1.00  0.00           H
ATOM   4416 HD23 LEU A 284       1.017  21.529  -2.271  1.00  0.00           H
ATOM   4417 HD11 LEU A 284       1.454  23.460  -0.753  1.00  0.00           H
ATOM   4418 HD12 LEU A 284       0.419  22.861   0.565  1.00  0.00           H
ATOM   4419 HD13 LEU A 284       0.113  24.462  -0.149  1.00  0.00           H
ATOM   4420  N   THR A 285      -5.375  23.043  -1.519  1.00 30.60           N
ATOM   4421  CA  THR A 285      -6.736  22.849  -0.967  1.00 31.11           C
ATOM   4422  C   THR A 285      -7.294  21.468  -1.339  1.00 36.88           C
ATOM   4423  O   THR A 285      -8.089  20.895  -0.587  1.00 37.14           O
ATOM   4424  CB  THR A 285      -7.677  23.983  -1.378  1.00 35.72           C
ATOM   4425  OG1 THR A 285      -7.830  23.964  -2.806  1.00 36.64           O
ATOM   4426  CG2 THR A 285      -7.168  25.313  -0.917  1.00 32.15           C
ATOM   4427  H   THR A 285      -5.198  23.796  -2.168  1.00  0.00           H
ATOM   4428  HA  THR A 285      -6.650  22.880   0.119  1.00  0.00           H
ATOM   4429  HB  THR A 285      -8.652  23.808  -0.922  1.00  0.00           H
ATOM   4430  HG1 THR A 285      -6.969  24.050  -3.222  1.00  0.00           H
ATOM   4431 HG21 THR A 285      -7.861  26.095  -1.226  1.00  0.00           H
ATOM   4432 HG22 THR A 285      -6.189  25.500  -1.359  1.00  0.00           H
ATOM   4433 HG23 THR A 285      -7.082  25.312   0.170  1.00  0.00           H
ATOM   4434  N   GLU A 286      -6.859  20.930  -2.494  1.00 35.79           N
ATOM   4435  CA  GLU A 286      -7.243  19.595  -2.970  1.00 36.76           C
ATOM   4436  C   GLU A 286      -6.797  18.514  -1.931  1.00 36.29           C
ATOM   4437  O   GLU A 286      -7.550  17.578  -1.648  1.00 36.75           O
ATOM   4438  CB  GLU A 286      -6.606  19.375  -4.351  1.00 39.11           C
ATOM   4439  CG  GLU A 286      -6.883  18.047  -5.019  1.00 52.65           C
ATOM   4440  CD  GLU A 286      -5.844  17.724  -6.080  1.00 88.03           C
ATOM   4441  OE1 GLU A 286      -5.956  18.269  -7.203  1.00 97.26           O
ATOM   4442  OE2 GLU A 286      -4.890  16.969  -5.773  1.00 74.49           O
ATOM   4443  H   GLU A 286      -6.232  21.477  -3.067  1.00  0.00           H
ATOM   4444  HA  GLU A 286      -8.327  19.557  -3.073  1.00  0.00           H
ATOM   4445  HB2 GLU A 286      -6.971  20.161  -5.013  1.00  0.00           H
ATOM   4446  HB3 GLU A 286      -5.527  19.488  -4.251  1.00  0.00           H
ATOM   4447  HG2 GLU A 286      -7.866  18.086  -5.488  1.00  0.00           H
ATOM   4448  HG3 GLU A 286      -6.879  17.260  -4.264  1.00  0.00           H
ATOM   4449  N   LEU A 287      -5.608  18.679  -1.343  1.00 30.46           N
ATOM   4450  CA  LEU A 287      -5.081  17.770  -0.295  1.00 29.47           C
ATOM   4451  C   LEU A 287      -5.830  17.943   1.018  1.00 29.31           C
ATOM   4452  O   LEU A 287      -6.128  16.976   1.703  1.00 28.16           O
ATOM   4453  CB  LEU A 287      -3.595  18.082  -0.050  1.00 29.43           C
ATOM   4454  CG  LEU A 287      -2.612  17.481  -0.984  1.00 35.89           C
ATOM   4455  CD1 LEU A 287      -1.214  17.963  -0.610  1.00 35.61           C
ATOM   4456  CD2 LEU A 287      -2.698  15.944  -0.964  1.00 35.61           C
ATOM   4457  H   LEU A 287      -5.038  19.463  -1.627  1.00  0.00           H
ATOM   4458  HA  LEU A 287      -5.180  16.738  -0.632  1.00  0.00           H
ATOM   4459  HB2 LEU A 287      -3.475  19.164  -0.100  1.00  0.00           H
ATOM   4460  HB3 LEU A 287      -3.343  17.760   0.960  1.00  0.00           H
ATOM   4461  HG  LEU A 287      -2.838  17.826  -1.993  1.00  0.00           H
ATOM   4462 HD21 LEU A 287      -1.967  15.530  -1.658  1.00  0.00           H
ATOM   4463 HD22 LEU A 287      -2.489  15.582   0.043  1.00  0.00           H
ATOM   4464 HD23 LEU A 287      -3.699  15.632  -1.262  1.00  0.00           H
ATOM   4465 HD11 LEU A 287      -0.484  17.526  -1.292  1.00  0.00           H
ATOM   4466 HD12 LEU A 287      -1.173  19.050  -0.682  1.00  0.00           H
ATOM   4467 HD13 LEU A 287      -0.986  17.658   0.411  1.00  0.00           H
ATOM   4468  N   ILE A 288      -6.147  19.183   1.378  1.00 26.63           N
ATOM   4469  CA  ILE A 288      -6.921  19.488   2.577  1.00 27.12           C
ATOM   4470  C   ILE A 288      -8.337  18.821   2.434  1.00 32.55           C
ATOM   4471  O   ILE A 288      -8.761  18.137   3.367  1.00 31.83           O
ATOM   4472  CB  ILE A 288      -6.990  21.032   2.771  1.00 30.27           C
ATOM   4473  CG1 ILE A 288      -5.590  21.597   3.131  1.00 30.04           C
ATOM   4474  CG2 ILE A 288      -8.041  21.457   3.812  1.00 31.08           C
ATOM   4475  CD1 ILE A 288      -5.444  23.079   2.798  1.00 32.17           C
ATOM   4476  H   ILE A 288      -5.838  19.948   0.796  1.00  0.00           H
ATOM   4477  HA  ILE A 288      -6.416  19.051   3.438  1.00  0.00           H
ATOM   4478  HB  ILE A 288      -7.282  21.468   1.816  1.00  0.00           H
ATOM   4479 HG12 ILE A 288      -4.837  21.040   2.574  1.00  0.00           H
ATOM   4480 HG13 ILE A 288      -5.416  21.456   4.198  1.00  0.00           H
ATOM   4481 HD11 ILE A 288      -4.445  23.417   3.072  1.00  0.00           H
ATOM   4482 HD12 ILE A 288      -6.186  23.651   3.355  1.00  0.00           H
ATOM   4483 HD13 ILE A 288      -5.598  23.228   1.729  1.00  0.00           H
ATOM   4484 HG21 ILE A 288      -9.013  21.048   3.536  1.00  0.00           H
ATOM   4485 HG22 ILE A 288      -7.754  21.079   4.793  1.00  0.00           H
ATOM   4486 HG23 ILE A 288      -8.101  22.545   3.845  1.00  0.00           H
ATOM   4487  N   ASP A 289      -9.005  18.953   1.251  1.00 30.26           N
ATOM   4488  CA  ASP A 289     -10.335  18.337   0.986  1.00 30.92           C
ATOM   4489  C   ASP A 289     -10.239  16.812   1.018  1.00 34.58           C
ATOM   4490  O   ASP A 289     -11.114  16.154   1.579  1.00 31.81           O
ATOM   4491  CB  ASP A 289     -10.905  18.762  -0.378  1.00 33.26           C
ATOM   4492  CG  ASP A 289     -11.335  20.210  -0.470  1.00 42.25           C
ATOM   4493  OD1 ASP A 289     -11.470  20.865   0.598  1.00 40.30           O
ATOM   4494  OD2 ASP A 289     -11.547  20.687  -1.604  1.00 49.95           O
ATOM   4495  H   ASP A 289      -8.575  19.497   0.517  1.00  0.00           H
ATOM   4496  HA  ASP A 289     -11.027  18.657   1.765  1.00  0.00           H
ATOM   4497  HB2 ASP A 289     -11.773  18.138  -0.591  1.00  0.00           H
ATOM   4498  HB3 ASP A 289     -10.150  18.576  -1.142  1.00  0.00           H
ATOM   4499  N   ARG A 290      -9.162  16.260   0.456  1.00 30.71           N
ATOM   4500  CA  ARG A 290      -8.939  14.814   0.472  1.00 30.97           C
ATOM   4501  C   ARG A 290      -8.889  14.358   1.932  1.00 33.00           C
ATOM   4502  O   ARG A 290      -9.491  13.342   2.266  1.00 31.32           O
ATOM   4503  CB  ARG A 290      -7.623  14.436  -0.250  1.00 28.40           C
ATOM   4504  CG  ARG A 290      -7.492  12.942  -0.421  1.00 31.06           C
ATOM   4505  CD  ARG A 290      -6.179  12.529  -1.035  1.00 37.50           C
ATOM   4506  NE  ARG A 290      -5.023  12.841  -0.188  1.00 37.91           N
ATOM   4507  CZ  ARG A 290      -3.818  12.332  -0.409  1.00 43.75           C
ATOM   4508  NH1 ARG A 290      -3.618  11.507  -1.428  1.00 37.30           N
ATOM   4509  NH2 ARG A 290      -2.798  12.660   0.374  1.00 31.98           N
ATOM   4510  H   ARG A 290      -8.482  16.857   0.007  1.00  0.00           H
ATOM   4511  HA  ARG A 290      -9.773  14.320  -0.027  1.00  0.00           H
ATOM   4512  HB2 ARG A 290      -7.611  14.907  -1.233  1.00  0.00           H
ATOM   4513  HB3 ARG A 290      -6.778  14.804   0.332  1.00  0.00           H
ATOM   4514  HG2 ARG A 290      -7.580  12.472   0.559  1.00  0.00           H
ATOM   4515  HG3 ARG A 290      -8.304  12.588  -1.055  1.00  0.00           H
ATOM   4516  HD2 ARG A 290      -6.062  13.049  -1.986  1.00  0.00           H
ATOM   4517  HD3 ARG A 290      -6.200  11.455  -1.221  1.00  0.00           H
ATOM   4518  HE  ARG A 290      -5.149  13.468   0.594  1.00  0.00           H
ATOM   4519 HH11 ARG A 290      -4.386  11.258  -2.034  1.00  0.00           H
ATOM   4520 HH12 ARG A 290      -2.697  11.128  -1.598  1.00  0.00           H
ATOM   4521 HH21 ARG A 290      -2.939  13.294   1.148  1.00  0.00           H
ATOM   4522 HH22 ARG A 290      -1.881  12.276   0.196  1.00  0.00           H
ATOM   4523  N   TYR A 291      -8.147  15.098   2.786  1.00 30.18           N
ATOM   4524  CA  TYR A 291      -8.046  14.768   4.208  1.00 29.94           C
ATOM   4525  C   TYR A 291      -9.438  14.826   4.896  1.00 33.10           C
ATOM   4526  O   TYR A 291      -9.811  13.887   5.596  1.00 32.27           O
ATOM   4527  CB  TYR A 291      -7.045  15.671   4.934  1.00 29.75           C
ATOM   4528  CG  TYR A 291      -6.973  15.356   6.408  1.00 33.00           C
ATOM   4529  CD1 TYR A 291      -6.371  14.187   6.860  1.00 33.94           C
ATOM   4530  CD2 TYR A 291      -7.572  16.186   7.347  1.00 36.82           C
ATOM   4531  CE1 TYR A 291      -6.342  13.865   8.212  1.00 36.28           C
ATOM   4532  CE2 TYR A 291      -7.537  15.881   8.709  1.00 39.22           C
ATOM   4533  CZ  TYR A 291      -6.887  14.735   9.139  1.00 45.05           C
ATOM   4534  OH  TYR A 291      -6.842  14.414  10.475  1.00 43.25           O
ATOM   4535  H   TYR A 291      -7.648  15.902   2.432  1.00  0.00           H
ATOM   4536  HA  TYR A 291      -7.682  13.743   4.284  1.00  0.00           H
ATOM   4537  HB2 TYR A 291      -7.352  16.709   4.810  1.00  0.00           H
ATOM   4538  HB3 TYR A 291      -6.058  15.536   4.492  1.00  0.00           H
ATOM   4539  HD1 TYR A 291      -5.917  13.516   6.146  1.00  0.00           H
ATOM   4540  HD2 TYR A 291      -8.074  17.084   7.017  1.00  0.00           H
ATOM   4541  HE1 TYR A 291      -5.895  12.937   8.538  1.00  0.00           H
ATOM   4542  HE2 TYR A 291      -8.014  16.535   9.424  1.00  0.00           H
ATOM   4543  HH  TYR A 291      -6.124  14.892  10.895  1.00  0.00           H
ATOM   4544  N   LYS A 292     -10.196  15.912   4.694  1.00 28.43           N
ATOM   4545  CA  LYS A 292     -11.544  16.033   5.284  1.00 29.41           C
ATOM   4546  C   LYS A 292     -12.468  14.852   4.893  1.00 34.80           C
ATOM   4547  O   LYS A 292     -13.205  14.319   5.733  1.00 35.45           O
ATOM   4548  CB  LYS A 292     -12.189  17.356   4.853  1.00 29.87           C
ATOM   4549  CG  LYS A 292     -11.520  18.571   5.485  1.00 28.26           C
ATOM   4550  CD  LYS A 292     -12.511  19.731   5.624  1.00 47.11           C
ATOM   4551  CE  LYS A 292     -12.423  20.730   4.502  1.00 59.13           C
ATOM   4552  NZ  LYS A 292     -13.260  21.930   4.788  1.00 59.25           N
ATOM   4553  H   LYS A 292      -9.837  16.665   4.125  1.00  0.00           H
ATOM   4554  HA  LYS A 292     -11.442  16.041   6.369  1.00  0.00           H
ATOM   4555  HB2 LYS A 292     -12.116  17.442   3.769  1.00  0.00           H
ATOM   4556  HB3 LYS A 292     -13.241  17.345   5.136  1.00  0.00           H
ATOM   4557  HG2 LYS A 292     -11.148  18.300   6.473  1.00  0.00           H
ATOM   4558  HG3 LYS A 292     -10.684  18.886   4.860  1.00  0.00           H
ATOM   4559  HD2 LYS A 292     -12.309  20.247   6.563  1.00  0.00           H
ATOM   4560  HD3 LYS A 292     -13.523  19.327   5.656  1.00  0.00           H
ATOM   4561  HE2 LYS A 292     -11.385  21.040   4.382  1.00  0.00           H
ATOM   4562  HE3 LYS A 292     -12.768  20.264   3.579  1.00  0.00           H
ATOM   4563  HZ1 LYS A 292     -13.184  22.584   4.022  1.00  0.00           H
ATOM   4564  HZ2 LYS A 292     -12.939  22.369   5.639  1.00  0.00           H
ATOM   4565  HZ3 LYS A 292     -14.224  21.650   4.897  1.00  0.00           H
ATOM   4566  N   ARG A 293     -12.453  14.472   3.618  1.00 31.13           N
ATOM   4567  CA  ARG A 293     -13.275  13.391   3.064  1.00 34.18           C
ATOM   4568  C   ARG A 293     -12.850  12.055   3.715  1.00 38.50           C
ATOM   4569  O   ARG A 293     -13.686  11.264   4.162  1.00 37.80           O
ATOM   4570  CB  ARG A 293     -13.008  13.357   1.565  1.00 36.86           C
ATOM   4571  CG  ARG A 293     -13.990  12.621   0.711  1.00 48.54           C
ATOM   4572  CD  ARG A 293     -13.720  12.941  -0.750  1.00 63.72           C
ATOM   4573  NE  ARG A 293     -13.929  14.360  -1.063  1.00 70.52           N
ATOM   4574  CZ  ARG A 293     -13.015  15.164  -1.602  1.00 78.05           C
ATOM   4575  NH1 ARG A 293     -11.806  14.700  -1.910  1.00 49.13           N
ATOM   4576  NH2 ARG A 293     -13.306  16.433  -1.853  1.00 72.85           N
ATOM   4577  H   ARG A 293     -11.833  14.961   2.989  1.00  0.00           H
ATOM   4578  HA  ARG A 293     -14.331  13.584   3.255  1.00  0.00           H
ATOM   4579  HB2 ARG A 293     -12.978  14.389   1.214  1.00  0.00           H
ATOM   4580  HB3 ARG A 293     -12.024  12.916   1.406  1.00  0.00           H
ATOM   4581  HG2 ARG A 293     -15.002  12.930   0.971  1.00  0.00           H
ATOM   4582  HG3 ARG A 293     -13.883  11.549   0.875  1.00  0.00           H
ATOM   4583  HD2 ARG A 293     -12.687  12.681  -0.979  1.00  0.00           H
ATOM   4584  HD3 ARG A 293     -14.383  12.340  -1.372  1.00  0.00           H
ATOM   4585  HE  ARG A 293     -14.834  14.756  -0.854  1.00  0.00           H
ATOM   4586 HH11 ARG A 293     -11.575  13.734  -1.729  1.00  0.00           H
ATOM   4587 HH12 ARG A 293     -11.120  15.314  -2.324  1.00  0.00           H
ATOM   4588 HH21 ARG A 293     -14.222  16.795  -1.629  1.00  0.00           H
ATOM   4589 HH22 ARG A 293     -12.612  17.038  -2.268  1.00  0.00           H
ATOM   4590  N   TRP A 294     -11.533  11.856   3.814  1.00 34.74           N
ATOM   4591  CA  TRP A 294     -10.941  10.675   4.397  1.00 35.67           C
ATOM   4592  C   TRP A 294     -11.328  10.523   5.878  1.00 36.30           C
ATOM   4593  O   TRP A 294     -11.813   9.476   6.279  1.00 37.41           O
ATOM   4594  CB  TRP A 294      -9.405  10.740   4.193  1.00 33.97           C
ATOM   4595  CG  TRP A 294      -8.698   9.564   4.765  1.00 37.19           C
ATOM   4596  CD1 TRP A 294      -8.566   8.333   4.195  1.00 41.23           C
ATOM   4597  CD2 TRP A 294      -8.148   9.461   6.083  1.00 37.32           C
ATOM   4598  NE1 TRP A 294      -7.907   7.486   5.052  1.00 41.74           N
ATOM   4599  CE2 TRP A 294      -7.669   8.142   6.233  1.00 42.41           C
ATOM   4600  CE3 TRP A 294      -7.998  10.366   7.150  1.00 38.49           C
ATOM   4601  CZ2 TRP A 294      -7.015   7.713   7.392  1.00 41.94           C
ATOM   4602  CZ3 TRP A 294      -7.366   9.933   8.305  1.00 40.55           C
ATOM   4603  CH2 TRP A 294      -6.911   8.611   8.429  1.00 41.64           C
ATOM   4604  H   TRP A 294     -10.916  12.573   3.461  1.00  0.00           H
ATOM   4605  HA  TRP A 294     -11.318   9.806   3.858  1.00  0.00           H
ATOM   4606  HB2 TRP A 294      -9.028  11.642   4.675  1.00  0.00           H
ATOM   4607  HB3 TRP A 294      -9.192  10.795   3.125  1.00  0.00           H
ATOM   4608  HD1 TRP A 294      -8.927   8.063   3.213  1.00  0.00           H
ATOM   4609  HE3 TRP A 294      -8.368  11.378   7.071  1.00  0.00           H
ATOM   4610  HZ2 TRP A 294      -6.608   6.716   7.470  1.00  0.00           H
ATOM   4611  HZ3 TRP A 294      -7.221  10.624   9.123  1.00  0.00           H
ATOM   4612  HH2 TRP A 294      -6.469   8.291   9.361  1.00  0.00           H
ATOM   4613  HE1 TRP A 294      -7.641   6.534   4.846  1.00  0.00           H
ATOM   4614  N   LYS A 295     -11.168  11.576   6.649  1.00 32.45           N
ATOM   4615  CA  LYS A 295     -11.449  11.648   8.084  1.00 34.82           C
ATOM   4616  C   LYS A 295     -12.922  11.391   8.398  1.00 44.81           C
ATOM   4617  O   LYS A 295     -13.247  10.760   9.409  1.00 45.78           O
ATOM   4618  CB  LYS A 295     -11.018  13.038   8.618  1.00 36.37           C
ATOM   4619  CG  LYS A 295     -10.840  13.146  10.135  1.00 54.28           C
ATOM   4620  CD  LYS A 295      -9.646  12.332  10.659  1.00 63.13           C
ATOM   4621  CE  LYS A 295      -9.726  12.101  12.150  1.00 69.62           C
ATOM   4622  NZ  LYS A 295      -8.767  11.055  12.599  1.00 73.44           N
ATOM   4623  H   LYS A 295     -10.818  12.415   6.209  1.00  0.00           H
ATOM   4624  HA  LYS A 295     -10.853  10.887   8.588  1.00  0.00           H
ATOM   4625  HB2 LYS A 295     -11.777  13.761   8.319  1.00  0.00           H
ATOM   4626  HB3 LYS A 295     -10.077  13.312   8.142  1.00  0.00           H
ATOM   4627  HG2 LYS A 295     -10.686  14.194  10.393  1.00  0.00           H
ATOM   4628  HG3 LYS A 295     -11.749  12.793  10.623  1.00  0.00           H
ATOM   4629  HD2 LYS A 295      -8.727  12.874  10.436  1.00  0.00           H
ATOM   4630  HD3 LYS A 295      -9.623  11.368  10.151  1.00  0.00           H
ATOM   4631  HE2 LYS A 295      -9.497  13.034  12.664  1.00  0.00           H
ATOM   4632  HE3 LYS A 295     -10.738  11.791  12.409  1.00  0.00           H
ATOM   4633  HZ1 LYS A 295      -8.849  10.929  13.598  1.00  0.00           H
ATOM   4634  HZ2 LYS A 295      -7.826  11.342  12.373  1.00  0.00           H
ATOM   4635  HZ3 LYS A 295      -8.975  10.184  12.131  1.00  0.00           H
ATOM   4636  N   ALA A 296     -13.809  11.909   7.546  1.00 43.74           N
ATOM   4637  CA  ALA A 296     -15.247  11.738   7.715  1.00 46.46           C
ATOM   4638  C   ALA A 296     -15.653  10.268   7.467  1.00 51.41           C
ATOM   4639  O   ALA A 296     -16.584   9.801   8.113  1.00 52.28           O
ATOM   4640  CB  ALA A 296     -16.001  12.657   6.764  1.00 47.72           C
ATOM   4641  H   ALA A 296     -13.472  12.439   6.755  1.00  0.00           H
ATOM   4642  HA  ALA A 296     -15.511  12.004   8.739  1.00  0.00           H
ATOM   4643  HB1 ALA A 296     -17.074  12.520   6.900  1.00  0.00           H
ATOM   4644  HB2 ALA A 296     -15.738  13.693   6.975  1.00  0.00           H
ATOM   4645  HB3 ALA A 296     -15.731  12.416   5.736  1.00  0.00           H
ATOM   4646  N   GLU A 297     -14.956   9.547   6.566  1.00 47.15           N
ATOM   4647  CA  GLU A 297     -15.331   8.172   6.248  1.00 50.09           C
ATOM   4648  C   GLU A 297     -14.662   7.109   7.143  1.00 55.84           C
ATOM   4649  O   GLU A 297     -15.118   5.973   7.129  1.00 57.58           O
ATOM   4650  CB  GLU A 297     -15.143   7.857   4.746  1.00 51.70           C
ATOM   4651  CG  GLU A 297     -13.712   7.697   4.259  1.00 60.86           C
ATOM   4652  CD  GLU A 297     -13.424   7.994   2.795  1.00 82.46           C
ATOM   4653  OE1 GLU A 297     -12.224   8.090   2.442  1.00 73.00           O
ATOM   4654  OE2 GLU A 297     -14.386   8.138   2.004  1.00 69.33           O
ATOM   4655  H   GLU A 297     -14.161   9.965   6.103  1.00  0.00           H
ATOM   4656  HA  GLU A 297     -16.401   8.099   6.440  1.00  0.00           H
ATOM   4657  HB2 GLU A 297     -15.670   6.927   4.535  1.00  0.00           H
ATOM   4658  HB3 GLU A 297     -15.612   8.654   4.169  1.00  0.00           H
ATOM   4659  HG2 GLU A 297     -13.089   8.364   4.855  1.00  0.00           H
ATOM   4660  HG3 GLU A 297     -13.399   6.673   4.463  1.00  0.00           H
ATOM   4661  N   GLN A 298     -13.642   7.472   7.937  1.00 51.53           N
ATOM   4662  CA  GLN A 298     -12.930   6.536   8.816  1.00 52.11           C
ATOM   4663  C   GLN A 298     -13.788   6.008   9.955  1.00 58.74           C
ATOM   4664  O   GLN A 298     -14.526   6.774  10.572  1.00 59.65           O
ATOM   4665  CB  GLN A 298     -11.606   7.128   9.364  1.00 51.22           C
ATOM   4666  CG  GLN A 298     -10.494   7.337   8.332  1.00 54.49           C
ATOM   4667  CD  GLN A 298     -10.501   6.383   7.154  1.00 70.38           C
ATOM   4668  OE1 GLN A 298     -10.953   6.725   6.050  1.00 61.52           O
ATOM   4669  NE2 GLN A 298      -9.975   5.174   7.349  1.00 62.58           N
ATOM   4670  H   GLN A 298     -13.349   8.439   7.929  1.00  0.00           H
ATOM   4671  HA  GLN A 298     -12.659   5.676   8.204  1.00  0.00           H
ATOM   4672  HB2 GLN A 298     -11.832   8.095   9.813  1.00  0.00           H
ATOM   4673  HB3 GLN A 298     -11.231   6.466  10.145  1.00  0.00           H
ATOM   4674  HG2 GLN A 298      -9.538   7.229   8.844  1.00  0.00           H
ATOM   4675  HG3 GLN A 298     -10.567   8.355   7.950  1.00  0.00           H
ATOM   4676 HE21 GLN A 298      -9.604   4.925   8.255  1.00  0.00           H
ATOM   4677 HE22 GLN A 298      -9.947   4.507   6.591  1.00  0.00           H
ATOM   4678  N   SER A 299     -13.674   4.692  10.228  1.00 56.03           N
ATOM   4679  CA  SER A 299     -14.394   3.973  11.282  1.00 69.46           C
ATOM   4680  C   SER A 299     -13.531   3.913  12.542  1.00111.18           C
ATOM   4681  O   SER A 299     -14.053   3.928  13.655  1.00 79.31           O
ATOM   4682  CB  SER A 299     -14.726   2.556  10.822  1.00 73.86           C
ATOM   4683  OG  SER A 299     -15.394   2.544   9.570  1.00 79.16           O
ATOM   4684  OXT SER A 299     -12.308   3.849  12.442  1.00  0.00           O
ATOM   4685  H   SER A 299     -13.037   4.156   9.656  1.00  0.00           H
ATOM   4686  HA  SER A 299     -15.320   4.502  11.508  1.00  0.00           H
ATOM   4687  HB2 SER A 299     -15.368   2.086  11.567  1.00  0.00           H
ATOM   4688  HB3 SER A 299     -13.802   1.984  10.737  1.00  0.00           H
ATOM   4689  HG  SER A 299     -15.584   1.638   9.317  1.00  0.00           H
ENDMDL
CONECT 2667 2679 2666 2668
CONECT 2688 2680 2689 2696
CONECT 2680 2688 2691 2681 2679
CONECT 2681 2692 2680 2682 2683
CONECT 2682 2694 2681 2693 2695
CONECT 2690 2679
CONECT 2691 2680
CONECT 2692 2681
CONECT 2693 2682
CONECT 2694 2682
CONECT 2695 2682
CONECT 2679 2680 2690 2667
CONECT 2689 2688
CONECT 2685 2684
CONECT 2686 2684
CONECT 2687 2684
CONECT 2683 2681 2684
CONECT 2684 2686 2685 2687 2683
CONECT 2696 2697 2688 2707
END
